# Supplementary material for: Genome-wide identification, phylogeny and expression analysis of AP2/ERF transcription factors family in Brachypodium distachyon
Source: BMC Genomics. 2016 Aug 15;17:636. doi: 10.1186/s12864-016-2968-8 (PMC4986339; doi:10.1186/s12864-016-2968-8)
Supplement: Additional file 1: Table S1. — The primers used in RT-PCR analysis. Table S2. Summary of functional domains presented in the BdAP2/ERF proteins. Table S3. Detail information of motifs identified in BdAP2/ERF proteins. Table S4. Characteristics of cis-regulatory elements in the promoter region of BdAP2/ERF genes. Table S5. Annotations of 278 putative cis-acting regulatory DNA elements identified in 141 BdERF genes in B. distachyon by PLACE. Table S6. List of putative miRNAs targeted BdAP2/ERF predicted by psRNATarget tool. Table S7. The Ka/Ks ratios and estimated divergence time for tandemly duplicated BdAP2/ERF genes. Table S8. The Ka/Ks ratios and estimated divergence time for segmentally duplicated BdAP2/ERF genes. Table S9. The Ka/Ks ratios and estimated divergence time for orthologous BdAP2/ERF proteins between B. distachyon and rice. Table S10. The Ka/Ks ratios and estimated divergence time for orthologous BdAP2/ERF proteins between B. distachyon and maize. Table S11. The Ka/Ks ratios and estimated divergence time for orthologous BdAP2/ERF proteins between B. distachyon and sorghum. Table S12. Detail information of network of BdAP2/ERF with other genes. Table S13. Detail information of alternative splicing variants. (XLSX 412 kb) [file 12864_2016_2968_MOESM1_ESM.xlsx]

## Sheet: Table S1
Table S1. The primers used in RT-PCR analysis
NAME	FORWARD PRIMERS (5′- 3′)	REVERSE PRIMERS (5′- 3′)
BdAP2/ERF014	ACACCGAGAAGTCCCACA	CACCAACCACCCTACCAG
BdAP2/ERF022	TCGCACTCTGGAGCTACTGAA	AGACACGGTATCGAACGAACAT
BdAP2/ERF045	TCGCGAATTTTGCCACCAC	CATCGGCGCTGTCCATGA
BdAP2/ERF053	TGGAGAGCTCGTGCTCTTC	CGACAGTCAAGGCTACAAGAG
BdAP2/ERF062	GAGGCAGGCAGGGATCTTATC	TATCGCCGCCAGGTCGTA
BdAP2/ERF073	CCGCCGTGTTGATGAGTG	TGGAGATGGTGCCTTGCA
BdAP2/ERF076	AGACCCAGTCGTACAGCTCCA	GTCAAAGGGCATGTTCTGCA
BdAP2/ERF113	GGTTTGGCTTGGGACTTA	TCACAGGTGTTCGGAGGT
BdAP2/ERF114	CGCACCAAGTTCAAGGA	AGTGGCGGAGAAGGGT
BdAP2/ERF120	ACTGCGTTGAGGGAGGAGC	CGGATTGGGATCACGTTTC
BdAP2/ERF122	GTGGCTGGGCACCTTCAA	CCGCCATCGTCGTCTTCAT

## Sheet: Table S2
Table S2. Summary of functional domains present in the BdAP2/ERF proteins
Sequence ID	Sub-family	AP2 (PF00847.16)			B3 (PF02362.17)
		Start	End	E-value	Start	End	E-value
BdAP2/ERF001	ERF	45	94	3.8e-12	-	-	-
BdAP2/ERF002	AP2	117	136	0.06	-	-	-
	AP2	223	273	2.7e-08	-	-	-
BdAP2/ERF003		90	138	2.2e-12	-	-	-
BdAP2/ERF004	AP2	327	383	6.4e-09	-	-	-
	AP2	426	477	5.9e-10	-	-	-
BdAP2/ERF005	ERF	48	94	1.1e-10	-	-	-
BdAP2/ERF006	OTHER	38	83	0.0027	-	-	-
BdAP2/ERF006	AP2	95	144	2.2e-05	-	-	-
BdAP2/ERF007	ERF	55	105	5e-12	-	-	-
BdAP2/ERF008	AP2	104	153	2.2e-09	-	-	-
BdAP2/ERF008	AP2	196	246	4.6e-06	-	-	-
BdAP2/ERF009	AP2	128	187	2e-11	-	-	-
BdAP2/ERF009	AP2	230	281	1.1e-09	-	-	-
BdAP2/ERF010	ERF	20	69	1.5e-10	-	-	-
BdAP2/ERF011	ERF	29	74	4.8e-05	-	-	-
BdAP2/ERF012	ERF	28	73	1.2e-05	-	-	-
BdAP2/ERF013	ERF	36	79	8.1e-07	-	-	-
BdAP2/ERF014	ERF	7	54	1.2e-11	-	-	-
BdAP2/ERF015	ERF	54	99	7.9e-12	-	-	-
BdAP2/ERF016	ERF	179	227	5e-12	-	-	-
BdAP2/ERF017	ERF	30	78	5.2e-10	-	-	-
BdAP2/ERF018	ERF	111	159	7.7e-11	-	-	-
BdAP2/ERF019	ERF	7	55	5.6e-11	-	-	-
BdAP2/ERF020	ERF	43	92	3.1e-10	-	-	-
BdAP2/ERF021	ERF	37	88	4.1e-13	-	-	-
BdAP2/ERF022	ERF	39	90	1.2e-13	-	-	-
BdAP2/ERF023	AP2	108	157	5.4e-09	-	-	-
BdAP2/ERF023	AP2	200	250	2.7e-08	-	-	-
BdAP2/ERF024	ERF	26	77	1.2e-12	-	-	-
BdAP2/ERF025	AP2	273	329	4.7e-09	-	-	-
BdAP2/ERF025	AP2	374	423	7.5e-11	-	-	-
BdAP2/ERF026	ERF	40	92	1.3e-10	-	-	-
BdAP2/ERF027	AP2	120	176	6.2e-08	-	-	-
BdAP2/ERF027	AP2	221	271	1.9e-10	-	-	-
BdAP2/ERF028	ERF	43	92	4.6e-11	-	-	-
BdAP2/ERF029	AP2	278	337	2.1e-11	-	-	-
BdAP2/ERF029	AP2	380	431	1.2e-09	-	-	-
BdAP2/ERF030	ERF	116	164	4.6e-13	-	-	-
BdAP2/ERF031	ERF	109	158	4e-11	-	-	-
BdAP2/ERF032	ERF	102	150	7.2e-13	-	-	-
BdAP2/ERF033	AP2	253	308	3.4e-08	-	-	-
BdAP2/ERF033	AP2	353	402	2.7e-09	-	-	-
BdAP2/ERF034	ERF	26	76	4.9e-14	-	-	-
BdAP2/ERF035	ERF	10	61	7.9e-15	-	-	-
BdAP2/ERF036	ERF	49	107	3.2e-11	-	-	-
BdAP2/ERF037	ERF	123	167	4.3e-09	-	-	-
BdAP2/ERF038	RAV	69	117	3.2e-06	199	287	2.3e-27
BdAP2/ERF039	RAV	53	101	7.6e-07	172	288	1.1e-26
BdAP2/ERF040	ERF	77	126	2.2e-12	-	-	-
BdAP2/ERF041	ERF	70	119	1.3e-11	-	-	-
BdAP2/ERF042	ERF	122	172	4.1e-12	-	-	-
BdAP2/ERF043	ERF	32	80	5.2e-07	-	-	-
BdAP2/ERF044	ERF	50	98	7.1e-13	-	-	-
BdAP2/ERF045	ERF	106	155	1.4e-12	-	-	-
BdAP2/ERF046	RAV	90	138	3.9e-08	216	319	3.4e-26
BdAP2/ERF047	AP2	67	126	6.4e-12	-	-	-
BdAP2/ERF047	AP2	169	220	4.3e-12	-	-	-
BdAP2/ERF048	ERF	34	84	1e-14	-	-	-
BdAP2/ERF049	ERF	40	88	3.9e-11	-	-	-
BdAP2/ERF050	ERF	25	74	1.2e-13	-	-	-
BdAP2/ERF051	ERF	16	59	3e-08	-	-	-
BdAP2/ERF052	ERF	73	129	1e-08	-	-	-
BdAP2/ERF053	ERF	38	87	1.4e-13	-	-	-
BdAP2/ERF054	ERF	130	180	1.7e-11	-	-	-
BdAP2/ERF055	ERF	97	146	1.6e-11	-	-	-
BdAP2/ERF056	AP2	164	213	1.7e-08	-	-	-
BdAP2/ERF056	AP2	256	306	1.3e-07	-	-	-
BdAP2/ERF057	ERF	98	147	8.7e-12	-	-	-
BdAP2/ERF058	RAV	73	121	9.7e-08	215	312	3.3e-26
BdAP2/ERF059	AP2	24	83	2.9e-12	-	-	-
BdAP2/ERF059	AP2	126	177	4.1e-11	-	-	-
BdAP2/ERF060	ERF	33	83	7.1e-14	-	-	-
BdAP2/ERF061	ERF	25	74	2.7e-12	-	-	-
BdAP2/ERF062	AP2	67	119	3.7e-08	-	-	-
BdAP2/ERF062	AP2	163	214	5e-12	-	-	-
BdAP2/ERF063	ERF	22	71	4.1e-14	-	-	-
BdAP2/ERF064	ERF	21	71	1.7e-09	-	-	-
BdAP2/ERF065	AP2	189	240	1.3e-07	-	-	-
BdAP2/ERF065	AP2	283	334	1.7e-09	-	-	-
BdAP2/ERF066	ERF	45	97	7.9e-06	-	-	-
BdAP2/ERF067	ERF	46	96	1.7e-08	-	-	-
BdAP2/ERF068	ERF	122	172	2.1e-05	-	-	-
BdAP2/ERF069	ERF	54	88	6.1e-06	-	-	-
BdAP2/ERF070	OTHER	67	113	1.2e-06	-	-	-
BdAP2/ERF071	ERF	22	71	3.4e-11	-	-	-
BdAP2/ERF072	ERF	12	61	1.3e-12	-	-	-
BdAP2/ERF073	ERF	7	51	2.1e-11	-	-	-
BdAP2/ERF074	ERF	45	91	3.9e-12	-	-	-
BdAP2/ERF075	ERF	11	62	1.2e-14	-	-	-
BdAP2/ERF076	ERF	41	89	8.4e-12	-	-	-
BdAP2/ERF077	AP2	89	148	2.6e-11	-	-	-
BdAP2/ERF077	AP2	193	246	2.2e-10	-	-	-
BdAP2/ERF078	ERF	19	69	9.9e-15	-	-	-
BdAP2/ERF079	ERF	85	133	4.4e-13	-	-	-
BdAP2/ERF080	ERF	12	62	1.6e-12	-	-	-
BdAP2/ERF081	ERF	26	75	2.2e-10	-	-	-
BdAP2/ERF082	ERF	83	132	6.4e-12	-	-	-
BdAP2/ERF083	ERF	26	72	2.7e-06	-	-	-
BdAP2/ERF084	ERF	98	146	4.5e-12	-	-	-
BdAP2/ERF085	AP2	40	96	1.3e-08	-	-	-
BdAP2/ERF085	AP2	139	189	3.8e-11	-	-	-
BdAP2/ERF086	ERF	15	64	1.1e-09	-	-	-
BdAP2/ERF087	ERF	137	186	8e-14	-	-	-
BdAP2/ERF088	ERF	73	123	7.8e-13	-	-	-
BdAP2/ERF089	OTHER	163	208	6.8e-09	-	-	-
BdAP2/ERF090	OTHER	27	74	8.1e-05	-	-	-
BdAP2/ERF091	soloist	157	198	6.7e-05	-	-	-
BdAP2/ERF092	ERF	38	88	5.8e-11	-	-	-
BdAP2/ERF093	ERF	12	62	3.2e-12	-	-	-
BdAP2/ERF094	ERF	48	97	1.7e-09	-	-	-
BdAP2/ERF095	AP2	290	346	1.1e-07	-	-	-
BdAP2/ERF095	AP2	389	440	6.1e-10	-	-	-
BdAP2/ERF096	ERF	184	233	9.2e-12	-	-	-
BdAP2/ERF097	ERF	142	192	7e-12	-	-	-
BdAP2/ERF098	ERF	81	131	2.7e-13	-	-	-
BdAP2/ERF099	ERF	59	108	3e-12	-	-	-
BdAP2/ERF100	ERF	93	140	3e-09	-	-	-
BdAP2/ERF101	ERF	55	104	7.6e-12	-	-	-
BdAP2/ERF102	ERF	7	55	5.5e-11	-	-	-
BdAP2/ERF103	ERF	45	100	1.2e-08	-	-	-
BdAP2/ERF104	OTHER	31	79	6.3e-11	-	-	-
BdAP2/ERF105	ERF	128	177	5.4e-11	-	-	-
BdAP2/ERF106	ERF	156	204	9.4e-12	-	-	-
BdAP2/ERF107	AP2	186	245	8.7e-12	-	-	-
BdAP2/ERF107	AP2	288	339	2.7e-09	-	-	-
BdAP2/ERF108	ERF	22	70	1.8e-11	-	-	-
BdAP2/ERF109	ERF	20	69	1e-11	-	-	-
BdAP2/ERF110	ERF	76	127	4.7e-08	-	-	-
BdAP2/ERF111	ERF	110	158	2.9e-14	-	-	-
BdAP2/ERF112	AP2	56	115	3.9e-13	-	-	-
BdAP2/ERF112	AP2	158	209	5.7e-12	-	-	-
BdAP2/ERF113	ERF	130	178	1.3e-11	-	-	-
BdAP2/ERF114	ERF	43	95	2.8e-11	-	-	-
BdAP2/ERF115	ERF	43	95	1.3e-11	-	-	-
BdAP2/ERF116	ERF	44	96	2.7e-11	-	-	-
BdAP2/ERF117	ERF	43	95	3.5e-12	-	-	-
BdAP2/ERF118	ERF	43	95	7.5e-12	-	-	-
BdAP2/ERF119	ERF	46	98	7e-12	-	-	-
BdAP2/ERF120	ERF	51	101	3.5e-11	-	-	-
BdAP2/ERF121	ERF	54	106	2.7e-13	-	-	-
BdAP2/ERF122	ERF	104	153	2.4e-11	-	-	-
BdAP2/ERF123	AP2	82	142	7.3e-14	-	-	-
BdAP2/ERF123	AP2	185	236	1.2e-12	-	-	-
BdAP2/ERF124	ERF	56	105	1.8e-13	-	-	-
BdAP2/ERF125	AP2	285	341	1e-07	-	-	-
BdAP2/ERF125	AP2	384	435	1e-09	-	-	-
BdAP2/ERF126	ERF	219	268	3e-11	-	-	-
BdAP2/ERF127	ERF	147	197	4.9e-12	-	-	-
BdAP2/ERF128	ERF	174	224	1e-13	-	-	-
BdAP2/ERF129	ERF	113	163	5e-13	-	-	-
BdAP2/ERF130	ERF	67	116	1.1e-12	-	-	-
BdAP2/ERF131	ERF	43	91	2.3e-12	-	-	-
BdAP2/ERF132	ERF	40	87	1.1e-10	-	-	-
BdAP2/ERF133	ERF	14	61	1e-07	-	-	-
BdAP2/ERF134	ERF	20	70	1.4e-13	-	-	-
BdAP2/ERF135	AP2	109	158	1.6e-08	-	-	-
BdAP2/ERF135	AP2	200	250	2.2e-09	-	-	-
BdAP2/ERF136	ERF	75	124	7.5e-10	-	-	-
BdAP2/ERF137	AP2	212	231	0.47	-	-	-
BdAP2/ERF137	AP2	274	325	1.3e-09	-	-	-
BdAP2/ERF138	ERF	7	51	1e-08	-	-	-
BdAP2/ERF139	ERF	8	57	4.1e-12	-	-	-
BdAP2/ERF140	ERF	8	57	9.1e-12	-	-	-
BdAP2/ERF141	ERF	22	72	5.3e-13	-	-	-

## Sheet: Table S3
Table S3. detail information of motif identified in BdAP2/ERF proteins
							AP2	AP2	III	III	III	I	RAV		III	RAV	AP2		III	AP2	RAV	III	AP2	III	V	AP2
Group	ID	motif_1	motif_2	motif_3	motif_4	motif_5	motif_6	motif_7	motif_8	motif_9	motif_10	motif_11	motif_12	motif_13	motif_14	motif_15	motif_16	motif_17	motif_18	motif_19	motif_20	motif_21	motif_22	motif_23	motif_24	motif_25
IX	AP2/ERF001	√	√	√		√
AP2	AP2/ERF002	√	√	√	√	√	√										√	√
VI	AP2/ERF003	√	√	√		√												√
AP2	AP2/ERF004	√	√	√	√	√	√													√			√			√
VIII	AP2/ERF005	√	√	√		√
OTHER	AP2/ERF006	√	√	√		√
V	AP2/ERF007	√	√	√		√												√
AP2	AP2/ERF008	√	√	√	√	√	√							√			√						√
AP2	AP2/ERF009	√	√	√	√	√	√	√						√				√		√						√
VIII	AP2/ERF010	√	√	√		√												√
VI-L	AP2/ERF011	√	√			√												√
VI-L	AP2/ERF012	√	√	√		√												√
VI-L	AP2/ERF013	√	√	√		√
V	AP2/ERF014	√	√	√		√												√							√
III	AP2/ERF015	√	√	√		√					√							√
I	AP2/ERF016	√	√	√		√						√		√				√
II	AP2/ERF017	√	√	√		√								√				√
VII	AP2/ERF018	√	√	√		√
V	AP2/ERF019	√	√	√		√
II	AP2/ERF020	√	√	√		√
III	AP2/ERF021	√	√	√		√				√								√				√
III	AP2/ERF022	√	√	√		√				√												√
AP2	AP2/ERF023	√	√	√		√	√										√	√					√
V	AP2/ERF024	√	√	√		√								√				√
AP2	AP2/ERF025	√	√	√	√	√	√							√				√		√			√			√
III	AP2/ERF026	√	√	√		√			√	√					√							√
AP2	AP2/ERF027	√	√	√	√	√	√	√										√
II	AP2/ERF028	√	√	√		√												√
AP2	AP2/ERF029	√	√	√	√	√	√							√						√			√			√
I	AP2/ERF030	√	√	√		√						√						√
VII	AP2/ERF031	√	√	√		√								√
VII	AP2/ERF032	√	√	√		√
AP2	AP2/ERF033	√	√	√	√	√	√	√										√		√						√
IV	AP2/ERF034	√	√	√		√								√				√
IX	AP2/ERF035	√	√	√		√												√
III	AP2/ERF036	√	√	√		√			√	√					√			√				√
VI-L	AP2/ERF037	√	√	√														√
RAV	AP2/ERF038	√	√			√							√			√		√			√
RAV	AP2/ERF039	√	√			√							√			√		√			√
IV	AP2/ERF040	√	√	√		√
III	AP2/ERF041	√	√	√		√					√							√
VI	AP2/ERF042	√	√	√		√												√
VIII	AP2/ERF043	√	√	√		√								√
VII	AP2/ERF044	√	√	√		√
I	AP2/ERF045	√	√	√		√								√				√
RAV	AP2/ERF046	√	√			√							√			√		√			√
AP2	AP2/ERF047	√	√	√	√	√	√	√										√
VIII	AP2/ERF048	√	√	√		√												√
VIII	AP2/ERF049	√	√	√		√								√
X	AP2/ERF050	√	√	√		√												√
II	AP2/ERF051	√	√	√		√								√
AP2	AP2/ERF052	√	√	√		√	√																√
VII	AP2/ERF053	√	√	√		√												√
IV	AP2/ERF054	√	√	√		√												√
VI	AP2/ERF055	√	√	√		√												√
AP2	AP2/ERF056	√	√	√	√	√	√										√	√
VI	AP2/ERF057	√	√	√		√												√
RAV	AP2/ERF058	√	√			√							√			√					√
AP2	AP2/ERF059	√	√	√	√	√	√	√
VIII	AP2/ERF060	√	√	√		√												√
VIII	AP2/ERF061	√	√	√		√
AP2	AP2/ERF062	√	√	√	√	√	√											√					√
X	AP2/ERF063	√	√	√		√								√				√
II	AP2/ERF064	√	√	√		√
AP2	AP2/ERF065	√	√	√	√	√	√	√						√				√		√						√
III	AP2/ERF066	√	√	√		√			√	√					√			√
III	AP2/ERF067	√	√	√		√			√	√					√			√
III	AP2/ERF068	√	√	√						√								√
AP2	AP2/ERF069			√
OTHER	AP2/ERF070
VIII	AP2/ERF071	√	√	√		√												√
VIII	AP2/ERF072	√	√	√		√												√
V	AP2/ERF073	√	√	√		√												√							√
III	AP2/ERF074	√	√	√		√					√			√				√
IX	AP2/ERF075	√	√	√		√								√
IV	AP2/ERF076	√	√	√		√												√
AP2	AP2/ERF077	√	√	√	√	√	√	√
VIII	AP2/ERF078	√	√	√		√												√
I	AP2/ERF079	√	√	√		√						√						√
IX	AP2/ERF080	√	√	√		√												√
III	AP2/ERF081	√	√			√					√													√
III	AP2/ERF082	√	√	√		√					√							√						√
AP2	AP2/ERF083	√	√	√		√
I	AP2/ERF084	√	√	√		√						√						√
AP2	AP2/ERF085	√	√	√	√	√	√	√						√				√
II	AP2/ERF086	√	√	√		√												√
X	AP2/ERF087	√	√	√		√								√
X	AP2/ERF088	√	√	√		√
OTHER	AP2/ERF089	√	√											√
OTHER	AP2/ERF090	√	√	√
soloist	AP2/ERF091	√	√			√
VIII	AP2/ERF092	√	√	√		√								√				√
III	AP2/ERF093	√	√	√		√					√							√
VIII	AP2/ERF094	√	√	√		√												√
AP2	AP2/ERF095	√	√	√	√	√	√	√						√						√						√
I	AP2/ERF096	√	√	√		√								√				√
IX	AP2/ERF097	√	√	√		√												√
III	AP2/ERF098	√	√	√		√					√							√						√
III	AP2/ERF099	√	√	√		√					√							√						√
III	AP2/ERF100	√	√			√					√							√						√
III	AP2/ERF101	√	√	√		√				√
V	AP2/ERF102	√	√	√		√
III	AP2/ERF103	√	√	√		√			√	√					√			√	√			√
OTHER	AP2/ERF104	√	√	√		√												√
X	AP2/ERF105	√	√	√		√												√
I	AP2/ERF106	√	√	√		√						√		√				√
AP2	AP2/ERF107	√	√	√	√	√	√	√
VII	AP2/ERF108	√	√	√		√
III	AP2/ERF109	√	√	√		√					√
VI-L	AP2/ERF110	√	√	√		√												√
I	AP2/ERF111	√	√	√		√						√						√
AP2	AP2/ERF112	√	√	√	√	√	√	√										√
VII	AP2/ERF113	√	√	√		√								√
III	AP2/ERF114	√	√	√		√			√	√					√			√	√			√
III	AP2/ERF115	√	√	√		√			√	√					√			√	√			√
III	AP2/ERF116	√	√	√		√			√	√					√			√	√			√
III	AP2/ERF117	√	√	√		√			√	√					√			√	√			√
III	AP2/ERF118	√	√	√		√			√	√					√			√	√			√
III	AP2/ERF119	√	√	√		√			√	√					√			√	√			√
III	AP2/ERF120	√	√	√		√				√					√			√	√			√
III	AP2/ERF121	√	√	√		√				√				√	√			√				√
IX	AP2/ERF122	√	√	√		√								√				√
AP2	AP2/ERF123	√	√	√	√	√	√	√						√				√
X	AP2/ERF124	√	√	√		√								√				√
AP2	AP2/ERF125	√	√	√	√	√	√	√										√		√						√
I	AP2/ERF126	√	√	√		√								√				√
IX	AP2/ERF127	√	√	√		√												√
IX	AP2/ERF128	√	√	√		√
III	AP2/ERF129	√	√	√		√					√							√						√
III	AP2/ERF130	√	√	√		√					√							√
III	AP2/ERF131	√	√	√		√					√							√						√
III	AP2/ERF132	√	√	√		√					√							√						√
III	AP2/ERF133	√	√			√					√			√										√
VIII	AP2/ERF134	√	√	√		√												√
AP2	AP2/ERF135	√	√	√	√	√								√			√
II	AP2/ERF136	√	√	√		√								√
AP2	AP2/ERF137	√	√	√	√	√	√							√						√						√
V	AP2/ERF138	√	√			√												√
V	AP2/ERF139	√	√	√		√												√
V	AP2/ERF140	√	√	√		√												√
VIII	AP2/ERF141	√	√	√		√												√

## Sheet: Table S4
Table S4. Characteristics of the promoter region of BdERF genes
Cis-acting elements	number of cis-acting elements of BdERF genes '-' denotes 'not present'
	BdAP2/ERF001	BdAP2/ERF002	BdAP2/ERF003	BdAP2/ERF004	BdAP2/ERF005	BdAP2/ERF006	BdAP2/ERF007	BdAP2/ERF008	BdAP2/ERF009	BdAP2/ERF010	BdAP2/ERF011	BdAP2/ERF012	BdAP2/ERF013	BdAP2/ERF014	BdAP2/ERF015	BdAP2/ERF016	BdAP2/ERF017	BdAP2/ERF018	BdAP2/ERF019	BdAP2/ERF020	BdAP2/ERF021	BdAP2/ERF022	BdAP2/ERF023	BdAP2/ERF024	BdAP2/ERF025	BdAP2/ERF026	BdAP2/ERF027	BdAP2/ERF028	BdAP2/ERF029	BdAP2/ERF030	BdAP2/ERF031	BdAP2/ERF032	BdAP2/ERF033	BdAP2/ERF034	BdAP2/ERF035	BdAP2/ERF036	BdAP2/ERF037	BdAP2/ERF038	BdAP2/ERF039	BdAP2/ERF040	BdAP2/ERF041	BdAP2/ERF042	BdAP2/ERF043	BdAP2/ERF044	BdAP2/ERF045	BdAP2/ERF046	BdAP2/ERF047	BdAP2/ERF048	BdAP2/ERF049
-10PEHVPSBD	-	3	-	1	2	-	1	2	2	-	-	-	-	1	-	1	-	-	-	-	1	2	-	-	-	-	-	-	-	1	1	1	-	5	-	2	1	-	1	1	-	-	-	-	1	-	1	-	-
2SSEEDPROTBANAPA	-	1	-	-	2	1	-	-	-	-	1	-	-	-	1	2	-	1	-	-	-	-	-	1	-	-	-	-	-	-	-	-	-	-	-	-	-	-	-	1	1	-	1	-	1	1	1	-	-
-300CORE	-	1	-	-	-	-	-	-	-	-	-	-	-	-	-	-	-	1	-	-	-	-	-	-	-	-	-	-	-	-	-	-	-	-	-	-	-	-	-	-	-	-	-	-	-	-	-	-	-
-300ELEMENT	-	1	-	3	1	-	1	1	1	2	-	-	-	1	1	2	-	1	-	-	-	-	1	-	-	-	-	1	2	3	-	1	-	1	1	1	2	1	2	1	1	-	1	-	-	-	-	2	1
-300MOTIFZMZEIN	-	-	-	-	-	-	-	-	-	-	-	-	-	-	-	-	-	-	-	-	-	-	-	-	-	-	-	-	-	-	-	-	-	-	-	-	-	-	-	-	-	-	-	-	-	-	-	-	-
AACACOREOSGLUB1	-	1	-	-	1	-	1	-	-	-	-	1	-	-	-	-	3	-	-	-	1	-	-	1	-	-	-	-	1	-	-	1	-	-	-	-	-	-	-	2	-	-	-	1	1	-	2	-	-
AAGACGTAGATACL12	-	-	-	-	-	-	-	-	-	-	-	-	-	-	-	-	-	-	-	-	-	-	-	-	-	-	-	-	-	-	-	-	-	-	-	-	-	-	-	-	-	-	-	-	-	-	-	-	-
ABADESI1	-	-	-	-	-	-	-	-	-	-	-	-	-	-	-	-	-	-	-	-	-	-	-	-	-	-	-	-	-	-	-	-	-	-	-	-	-	-	-	-	-	-	-	1	-	-	-	-	-
ABREATCONSENSUS	1	-	-	-	-	-	-	-	-	-	-	-	-	-	-	1	-	-	-	2	1	1	-	-	-	-	-	-	-	-	-	-	-	-	-	-	-	-	-	-	-	-	-	1	-	-	-	-	-
ABREATRD22	-	-	-	-	-	-	-	-	-	-	-	-	-	-	-	-	-	1	-	-	-	-	-	-	-	-	-	-	-	-	-	-	-	-	-	-	-	-	-	-	-	-	-	1	1	-	-	-	-
ABREDISTBBNNAPA	-	-	-	-	-	-	-	-	-	-	-	-	-	-	-	-	-	-	-	-	-	-	-	-	-	-	-	-	-	-	-	-	-	-	-	-	-	-	-	-	-	-	-	-	-	-	-	-	-
ABRELATERD1	3	2	2	1	-	3	-	-	-	1	2	2	1	2	1	4	1	5	2	3	4	7	5	2	1	3	1	5	-	2	-	3	2	5	2	2	1	3	1	1	1	3	-	3	4	-	-	-	1
ABREMOTIFAOSOSEM	-	-	-	-	-	-	-	-	-	-	-	-	-	1	-	-	-	-	-	-	-	-	-	-	-	-	-	-	-	-	-	-	-	-	-	-	-	-	-	-	-	-	-	-	-	-	-	-	-
ABREOSRAB21	1	1	-	-	-	-	-	-	-	-	-	-	-	-	-	-	1	1	-	3	3	2	-	-	-	-	1	-	-	-	-	1	-	1	1	-	-	-	-	-	-	1	-	-	-	-	-	-	-
ABRERATCAL	2	1	1	1	-	1	-	-	1	4	1	-	1	1	1	2	1	4	2	4	6	6	4	-	1	4	2	-	1	3	1	1	1	4	5	3	-	1	1	1	1	1	1	1	2	1	2	1	-
ABREZMRAB28	-	-	-	-	-	-	-	-	-	1	-	-	-	-	-	1	-	-	-	2	1	2	-	-	-	-	-	-	-	-	-	-	-	-	-	-	-	-	-	-	-	1	-	-	-	-	-	-	-
ACGTABOX	4	1	-	-	-	1	1	-	1	-	3	-	-	2	-	-	-	-	-	1	-	-	-	-	4	-	-	2	-	2	-	-	5	1	1	-	1	-	-	-	-	-	-	-	2	2	-	1	2
ACGTABREMOTIFA2OSEM	2	-	-	-	-	1	-	-	-	-	-	-	1	1	-	1	-	-	-	3	1	2	2	-	-	-	-	-	-	-	-	1	-	-	-	-	-	-	-	-	-	-	-	2	3	-	-	-	-
ACGTABREMOTIFAOSOSEM	-	-	-	-	-	-	-	-	-	-	-	-	-	1	-	-	-	-	-	-	-	-	-	-	-	-	-	-	-	-	-	-	-	-	-	-	-	-	-	-	-	-	-	-	-	-	-	-	-
ACGTATERD1	7	8	3	2	1	4	5	3	7	3	9	5	4	8	6	9	3	10	4	9	8	12	8	4	8	7	10	11	1	6	2	10	14	16	8	4	5	5	4	4	5	10	4	9	11	3	5	3	9
ACGTCBOX	-	1	-	-	-	-	-	-	-	-	-	-	1	-	2	1	-	1	-	-	-	2	1	-	-	3	-	-	-	-	-	1	-	-	1	-	-	-	-	-	-	-	1	-	1	-	1	-	1
ACGTOSGLUB1	-	1	-	-	-	-	-	-	-	-	-	-	-	-	-	1	-	2	-	-	-	-	-	1	-	-	-	2	-	-	-	-	-	-	-	1	1	1	-	-	-	-	-	1	-	-	-	-	-
ACGTROOT1	-	-	-	-	-	-	-	-	-	-	-	-	-	-	-	-	-	-	-	2	-	-	-	-	-	-	-	-	-	-	-	-	-	-	-	-	-	-	-	-	-	-	-	-	-	-	-	-	-
ACGTSEED3	-	-	-	-	-	-	-	-	-	-	-	-	-	-	-	-	-	-	-	-	-	-	-	-	-	-	-	-	-	-	-	-	-	-	-	-	-	-	-	-	-	-	-	1	-	-	-	-	-
ACGTTBOX	-	-	-	1	-	-	1	-	-	1	-	-	-	-	1	-	-	1	-	1	-	1	-	-	-	-	-	-	-	-	-	-	-	-	-	1	-	-	-	-	-	1	-	-	-	-	-	-	-
ACIIIPVPAL2	-	-	-	-	-	-	-	-	-	-	-	-	-	-	-	-	-	-	-	-	-	-	-	-	-	-	-	-	-	-	-	-	-	-	-	-	-	-	-	-	-	-	-	-	-	-	-	-	-
AGAMOUSATCONSENSUS	-	-	-	-	-	-	-	-	-	-	-	-	-	-	-	-	-	-	-	-	-	-	-	-	-	-	-	-	-	-	-	-	-	-	-	-	-	-	-	-	-	-	-	-	-	-	-	-	-
AGATCONSENSUS	-	-	-	-	-	-	-	-	-	-	-	-	-	-	-	-	-	-	-	-	-	-	-	-	-	-	-	-	-	-	-	-	-	-	-	-	-	-	-	-	-	-	-	-	-	-	-	-	-
AGCBOXNPGLB	-	-	-	-	-	-	-	-	-	1	-	-	-	-	-	-	1	-	1	1	2	1	-	-	-	-	-	-	-	-	-	-	-	-	-	-	-	-	-	-	-	-	-	-	-	-	-	-	-
AGL1ATCONSENSUS	-	-	-	-	-	-	-	-	-	-	-	-	-	-	-	-	-	-	-	-	-	-	-	-	-	-	-	-	-	-	-	-	-	-	-	-	-	-	-	-	-	-	-	-	-	-	-	-	-
AGMOTIFNTMYB2	-	-	-	-	1	-	-	-	-	-	-	-	-	-	-	-	-	-	-	-	-	-	-	-	-	-	-	-	-	-	-	-	-	-	-	-	-	-	-	-	-	-	-	-	-	-	-	-	-
AMMORESIIUDCRNIA1	-	-	-	-	-	-	-	-	-	-	-	-	-	-	-	-	-	-	-	-	-	-	-	-	-	-	-	-	-	-	-	-	1	-	-	-	-	-	-	-	-	-	-	-	-	-	-	-	-
AMMORESIVDCRNIA1	-	-	-	-	-	-	-	-	-	-	-	-	1	-	-	-	-	-	-	-	-	-	-	-	-	-	-	-	-	-	-	-	-	-	-	-	-	-	-	-	-	-	1	-	-	-	-	-	-
AMYBOX1	-	1	-	-	-	-	-	-	-	-	-	-	-	-	-	-	1	-	-	-	-	-	1	-	-	1	-	-	-	1	-	-	-	-	-	-	-	-	-	-	-	-	-	-	-	-	-	-	-
AMYBOX2	1	-	-	-	-	-	-	-	-	-	-	-	-	1	-	-	-	-	-	-	-	-	-	-	1	-	1	-	-	-	1	-	-	-	-	-	-	-	-	-	-	-	-	-	1	-	-	-	-
ANAERO1CONSENSUS	-	-	1	-	2	1	2	-	2	1	1	1	-	-	-	-	4	1	-	-	-	-	-	3	-	-	-	1	-	1	-	1	-	1	-	-	-	-	2	2	-	-	-	1	2	2	2	-	2
ANAERO2CONSENSUS	6	3	-	-	-	-	-	7	1	4	-	-	-	-	-	1	-	1	2	2	-	-	-	-	-	-	1	-	2	1	5	-	2	-	1	1	-	-	2	1	-	1	2	1	3	-	-	-	3
ANAERO3CONSENSUS	1	-	-	-	1	-	-	2	-	1	-	-	-	-	-	1	-	1	-	-	-	-	1	-	-	-	-	-	-	-	-	-	-	-	-	-	-	-	-	-	1	1	-	-	-	1	1	-	-
ANAERO4CONSENSUS	-	-	-	-	-	-	-	-	-	-	-	-	-	-	-	-	-	-	-	-	-	-	-	-	-	-	-	-	-	-	-	-	-	-	-	-	-	-	-	-	-	-	-	-	-	-	-	-	-
ARE1	-	-	-	-	-	-	-	-	-	-	-	-	-	-	-	-	-	-	-	-	-	1	-	-	-	-	-	-	-	-	-	-	1	-	-	1	-	-	-	-	-	-	-	-	-	-	-	-	-
ARECOREZMGAPC4	-	-	-	-	-	-	-	-	-	-	-	-	-	-	-	-	-	-	-	-	-	-	-	-	-	-	-	-	-	-	-	-	-	-	-	-	-	-	-	-	-	-	-	-	-	-	-	-	-
ARFAT	-	-	2	-	1	2	1	1	-	1	-	2	-	-	1	-	1	-	-	1	2	-	-	1	1	3	1	-	-	-	-	1	1	-	-	1	1	-	1	1	1	-	-	-	-	-	-	-	1
ARR1AT	8	10	10	10	8	5	7	7	11	4	8	7	4	7	13	4	7	4	11	4	1	15	9	7	5	10	7	4	2	8	4	6	1	-	7	5	9	8	11	5	9	13	6	7	2	10	4	3	7
ASF1MOTIFCAMV	5	2	4	1	-	2	-	-	1	2	1	-	2	1	-	-	2	1	-	1	3	4	1	1	-	1	2	2	-	2	-	-	1	7	-	4	-	1	1	3	1	2	-	1	1	-	2	1	-
ATHB1ATCONSENSUS	-	-	-	-	-	-	-	-	-	-	-	-	-	-	-	-	-	1	-	-	-	-	-	-	1	-	-	-	-	-	-	-	-	-	-	-	-	-	-	-	-	-	-	-	-	1	-	-	-
ATHB2ATCONSENSUS	-	-	-	1	-	-	-	-	-	-	-	-	-	-	-	-	-	-	-	-	-	-	-	-	-	-	-	-	-	-	-	-	-	-	-	-	-	-	-	-	-	-	-	-	-	1	-	-	-
ATHB5ATCORE	-	-	-	1	-	-	-	-	-	-	-	-	-	-	-	-	-	1	-	-	-	-	-	-	1	-	-	-	-	-	-	-	-	-	-	-	-	-	-	-	-	-	-	-	-	2	-	-	-
AUXREPSIAA4	-	-	-	-	1	-	-	-	-	-	-	-	-	-	-	-	-	-	-	-	-	-	-	-	-	-	-	-	-	-	-	-	-	-	-	-	-	-	-	-	-	-	-	-	-	-	-	-	-
AUXRETGA1GMGH3	-	-	-	-	-	-	-	-	-	-	-	-	-	-	-	-	-	-	-	-	-	-	-	-	-	-	-	-	-	-	-	-	-	-	-	-	-	-	-	-	-	-	-	-	-	-	-	-	-
AUXRETGA2GMGH3	-	-	-	-	-	1	-	-	-	-	-	-	-	-	-	-	-	-	-	-	-	-	1	-	-	-	-	-	-	-	-	-	-	-	-	-	-	-	-	-	-	-	-	-	-	-	-	-	-
BBOXSITE1STPAT	-	-	-	-	-	-	-	-	-	-	-	-	-	-	-	-	-	-	-	-	1	-	-	-	-	-	-	-	-	-	-	-	-	-	-	-	-	-	-	-	-	-	-	-	-	-	-	1	-
BIHD1OS	2	-	3	3	2	2	3	2	1	5	2	3	4	2	1	2	3	3	2	2	-	4	1	1	2	1	2	2	-	1	1	5	2	2	1	4	5	3	3	-	1	4	1	2	1	-	2	4	3
BOXCPSAS1	-	1	-	1	-	-	-	-	-	-	-	1	-	1	1	-	-	-	-	1	-	-	-	-	-	-	-	2	1	-	-	1	-	1	-	-	-	-	1	-	-	-	-	2	1	1	-	-	-
BOXIINTPATPB	-	1	-	1	-	1	-	-	-	2	-	2	-	-	-	-	-	1	-	-	1	1	-	2	-	-	-	-	1	-	1	-	-	-	-	1	-	-	2	-	-	1	1	-	-	1	2	-	-
BOXIIPCCHS	1	-	-	-	-	1	-	-	-	-	-	-	-	-	-	1	-	-	-	3	1	1	1	-	-	-	-	-	-	-	-	-	-	-	-	-	-	-	-	-	-	-	-	1	1	-	-	-	-
BOXLCOREDCPAL	-	-	-	1	-	-	1	-	-	-	-	-	-	-	-	1	-	-	-	-	1	1	-	-	-	-	-	-	-	1	-	4	-	1	-	1	-	1	-	2	-	-	-	-	1	-	1	-	1
BP5OSWX	-	-	-	-	-	-	-	-	-	-	-	-	-	-	1	-	-	-	-	-	-	-	-	-	-	-	-	-	-	-	-	-	-	1	1	-	-	-	-	-	-	-	-	-	-	-	-	-	-
BS1EGCCR	-	1	-	-	-	-	-	-	-	-	-	-	-	-	-	-	-	-	-	-	-	-	-	-	-	1	-	-	-	-	-	1	1	-	1	1	-	-	-	2	-	-	-	-	1	-	-	-	-
CAATBOX1	11	5	9	16	9	11	4	19	11	9	10	7	11	8	9	4	9	9	10	4	10	9	8	12	12	8	7	9	6	7	6	10	4	5	4	6	6	14	7	7	5	8	10	7	4	9	4	10	6
CAATBOX2	-	-	-	-	-	-	-	-	-	-	-	-	-	-	-	-	-	-	-	-	-	-	-	-	-	-	-	-	-	-	-	-	-	-	-	-	-	-	-	-	-	-	-	-	-	-	-	-	-
CACGCAATGMGH3	-	-	-	-	-	-	-	-	-	-	-	-	-	-	-	-	-	-	-	-	-	-	-	1	-	-	-	-	-	-	-	-	-	-	-	-	-	-	-	-	-	-	-	-	1	-	-	-	-
CACGTGMOTIF	2	-	-	-	-	-	-	-	-	1	1	-	1	-	-	3	-	1	1	2	2	4	4	-	-	3	1	-	-	2	-	1	2	3	1	1	-	-	1	1	-	2	-	1	2	-	-	-	1
CACTFTPPCA1	24	19	15	16	18	15	13	17	23	7	19	17	15	20	15	12	20	19	18	11	15	13	13	6	20	20	16	20	19	15	12	24	16	33	14	16	14	16	24	11	12	12	12	12	9	20	7	14	15
CANBNNAPA	-	1	-	-	2	1	1	-	1	-	1	-	-	-	1	2	-	2	-	-	1	1	-	2	-	-	-	-	-	1	2	2	1	-	-	-	-	-	3	2	1	-	1	1	1	2	3	-	1
CAREOSREP1	2	1	-	-	-	-	-	-	-	-	-	-	-	-	2	-	1	-	-	1	1	-	-	-	1	-	-	-	-	3	1	-	1	-	-	-	1	-	1	-	-	-	1	1	3	-	-	-	-
CARGATCONSENSUS	-	-	-	-	-	-	-	-	-	-	-	-	-	-	-	-	-	-	-	-	-	-	-	-	1	-	-	-	-	-	-	-	-	-	-	-	-	-	-	-	-	-	-	-	-	-	-	-	-
CARGCW8GAT	1	1	1	-	1	2	1	1	2	-	3	1	2	-	-	3	3	1	1	1	1	1	3	-	3	2	2	2	-	3	1	1	-	-	-	5	-	3	1	1	1	-	-	-	-	1	1	5	2
CARGNCAT	-	1	-	-	1	-	-	-	-	-	-	-	-	-	-	-	-	-	-	1	1	-	-	-	-	-	-	-	-	-	-	-	-	-	-	-	-	-	-	-	-	-	-	-	-	-	-	1	-
CATATGGMSAUR	-	-	-	2	4	-	-	2	1	1	1	-	1	2	-	-	-	1	1	-	-	-	-	-	-	1	2	-	-	-	-	1	-	1	2	4	1	-	1	-	-	1	2	-	-	2	-	1	-
CBFHV	2	1	-	1	1	1	2	-	2	4	1	2	1	2	2	2	3	1	1	6	-	-	1	-	-	5	-	-	2	-	2	1	-	2	6	-	-	3	1	4	-	2	4	2	2	3	1	-	2
CCA1ATLHCB1	-	-	-	-	-	-	2	-	-	-	-	1	-	-	-	-	-	-	-	-	-	-	-	-	-	-	-	-	-	-	-	-	-	-	-	1	1	-	1	-	-	1	-	-	-	-	-	-	-
CCAATBOX1	2	1	2	2	3	-	1	6	-	2	1	4	-	1	1	-	2	4	1	2	3	2	3	2	2	2	5	1	2	3	-	1	1	1	1	2	-	5	1	2	-	2	3	2	1	2	-	2	3
CDA1ATCAB2	-	-	-	-	-	-	-	-	-	-	-	-	-	-	-	-	-	-	-	-	-	-	-	-	-	-	-	-	-	-	-	-	-	-	1	-	-	-	-	-	-	-	-	-	-	-	1	-	-
CE3OSOSEM	-	-	-	-	-	-	-	-	-	-	-	-	-	-	-	-	-	-	-	-	-	-	-	-	-	-	-	-	-	-	-	-	-	-	-	-	-	-	-	-	-	-	-	-	-	-	-	-	-
CELLCYCLESC	-	-	-	1	-	-	-	-	-	-	-	-	-	-	-	-	-	-	-	-	2	-	-	-	-	1	-	-	-	-	-	-	-	-	-	-	-	-	-	-	-	-	-	-	-	-	-	-	-
CEREGLUBOX1PSLEGA	-	-	-	-	-	-	-	-	-	-	-	1	-	-	-	-	-	-	-	-	-	-	-	-	-	-	-	-	-	-	-	-	-	-	-	-	-	-	-	-	-	-	-	-	-	-	-	-	-
CEREGLUBOX2PSLEGA	-	-	-	-	-	-	-	-	-	-	-	-	-	-	-	-	-	-	-	-	-	-	-	-	-	-	-	1	-	-	-	-	-	-	-	-	-	-	-	-	-	-	-	-	-	-	-	-	1
CGACGOSAMY3	4	2	1	1	2	5	-	-	1	1	-	1	2	3	4	2	2	1	1	6	-	3	4	-	-	3	1	-	1	3	1	1	1	3	2	1	2	-	-	3	-	1	6	2	3	-	2	5	2
CGCGBOXAT	8	10	1	6	-	4	-	1	2	8	2	1	-	8	2	8	2	6	3	9	9	5	3	2	1	4	2	7	1	6	6	-	18	9	14	7	2	1	-	5	3	4	3	2	7	2	5	2	12
CIACADIANLELHC	1	-	2	2	-	1	-	-	-	2	-	1	2	-	-	1	1	3	-	-	2	1	-	-	-	-	-	1	-	-	-	-	3	-	-	-	1	-	-	-	-	-	-	1	1	1	-	-	1
CMSRE1IBSPOA	1	1	-	1	-	-	-	-	-	-	-	-	-	-	1	-	-	-	-	-	-	-	-	-	-	1	-	-	-	-	-	-	-	-	-	-	1	-	-	-	-	-	-	-	-	-	-	-	-
CPBCSPOR	2	-	-	-	-	-	-	1	1	1	-	1	-	-	-	-	-	-	2	-	-	1	-	1	-	-	-	-	-	-	-	-	-	-	-	1	-	-	1	-	1	-	-	-	-	1	-	-	-
CPRFPCCHS	-	-	-	-	-	-	-	-	-	-	-	-	-	-	-	-	-	-	-	2	1	1	-	-	-	-	-	-	-	-	-	-	-	-	-	-	-	-	-	-	-	-	-	-	-	-	-	-	-
CRTDREHVCBF2	-	-	-	-	-	-	-	-	1	-	-	-	1	-	-	-	2	1	-	-	-	-	-	-	-	2	-	-	-	-	-	-	-	-	3	-	-	-	-	1	-	-	1	1	1	-	-	-	-
CTRMCAMV35S	-	-	-	-	-	-	-	-	1	-	-	-	-	-	-	-	-	-	-	1	-	-	-	-	-	-	-	-	-	-	-	-	-	-	-	-	-	-	-	-	-	-	-	-	-	-	-	-	-
CURECORECR	8	13	8	7	2	9	6	6	7	3	11	9	6	17	2	4	12	10	6	8	5	7	2	5	15	6	3	10	13	9	7	9	11	1	6	13	10	10	10	4	8	3	8	4	5	9	3	4	12
D2GMAUX28	-	-	-	-	-	-	-	-	-	-	-	-	-	-	-	-	-	-	-	-	-	-	-	-	-	-	-	-	-	-	-	-	-	-	-	-	-	-	-	-	-	-	-	-	-	-	-	-	-
D4GMAUX28	-	-	-	-	-	-	-	-	-	-	-	-	-	-	-	-	-	-	-	-	-	-	-	-	-	-	-	-	-	-	-	-	-	-	-	-	-	-	-	-	-	-	-	-	-	-	-	-	-
DOFCOREZM	5	6	12	11	17	7	15	10	11	14	13	24	11	11	7	15	6	15	5	5	12	15	12	18	10	7	15	13	9	9	14	11	10	16	4	8	4	18	16	12	6	11	7	9	7	11	13	17	9
DPBFCOREDCDC3	2	1	-	1	2	3	2	3	4	1	1	2	2	3	1	3	4	3	3	2	3	1	1	1	3	4	2	-	6	3	5	3	3	2	1	3	1	4	4	2	2	2	2	4	5	5	2	3	-
DR5GMGH3	-	-	-	-	-	-	-	-	-	-	-	-	-	-	-	-	-	-	-	-	-	-	-	-	-	-	-	-	-	-	-	-	-	-	-	-	-	-	-	-	-	-	-	-	-	-	-	-	-
DRE1COREZMRAB17	-	-	-	-	-	-	-	-	-	1	-	-	1	-	1	-	-	-	1	-	-	-	-	-	-	-	-	1	-	-	-	-	-	-	-	-	-	-	-	-	-	-	1	-	-	-	-	-	-
DRE2COREZMRAB17	-	-	-	-	-	-	-	-	-	-	-	1	-	2	-	-	-	-	-	2	-	-	-	-	-	1	-	-	1	-	-	1	-	1	1	-	-	1	-	1	-	2	2	1	-	-	-	-	-
DRECRTCOREAT	2	1	-	-	-	-	-	-	1	2	1	2	-	2	1	1	-	-	-	5	-	-	-	-	-	1	-	-	1	-	1	1	-	1	2	-	-	2	-	2	-	2	3	1	1	1	1	-	2
DREDR1ATRD29AB	-	-	-	-	-	-	-	-	-	-	-	-	-	1	-	-	-	-	-	-	-	-	-	-	-	-	-	-	-	-	-	-	-	-	-	-	-	-	-	-	-	-	-	-	-	-	-	-	-
E2FANTRNR	-	-	-	-	-	-	-	-	-	-	-	-	-	-	-	-	-	-	-	-	-	-	-	-	-	-	-	-	-	-	-	-	-	-	-	-	-	-	-	-	-	1	-	-	-	-	-	-	-
E2FAT	-	-	-	-	-	-	-	-	-	-	-	-	-	-	-	-	-	-	-	-	-	1	-	-	-	-	-	-	-	-	-	-	-	-	-	-	-	-	-	-	-	-	-	-	-	-	-	-	-
E2FBNTRNR	-	-	-	-	-	-	-	-	-	-	-	-	-	-	-	-	-	-	-	-	-	-	-	-	-	-	-	-	-	-	1	-	-	-	-	-	-	-	-	-	-	-	-	-	-	-	-	-	-
E2FCONSENSUS	1	1	-	-	-	-	-	-	-	1	2	-	2	1	-	1	-	1	-	-	4	3	1	-	-	-	1	1	1	3	1	-	-	-	-	-	1	-	-	-	1	2	1	-	-	1	-	1	1
EBOXBNNAPA	12	5	11	8	17	7	11	15	7	12	10	10	12	13	9	10	17	6	13	5	9	11	8	15	13	9	7	13	11	9	14	9	14	17	13	13	11	7	11	10	11	10	9	8	7	8	14	10	4
EECCRCAH1	-	-	4	1	1	3	2	2	1	3	1	1	3	2	2	1	2	-	1	5	-	1	1	2	2	2	3	1	-	-	-	-	2	1	1	1	1	2	-	1	2	7	3	2	2	3	1	2	3
ELRECOREPCRP1	2	-	-	-	1	-	-	-	-	-	1	-	-	1	-	-	-	1	1	1	1	1	2	1	-	1	-	-	1	1	-	2	-	1	-	-	1	2	2	1	-	1	-	1	2	2	-	1	-
ELRENTCHN50	-	-	-	-	-	-	-	-	-	-	-	-	-	-	-	-	-	-	-	-	-	-	-	1	-	-	-	-	-	-	-	-	-	-	-	-	-	-	-	-	-	-	-	-	-	-	-	-	-
EMBP1TAEM	1	-	-	-	-	-	-	-	-	-	-	-	-	-	-	1	-	-	-	2	1	1	-	-	-	-	-	-	-	-	-	-	-	-	-	-	-	-	-	-	-	-	-	-	-	-	-	-	-
EMHVCHORD	-	1	-	-	-	-	-	-	-	-	-	-	-	-	-	-	-	1	-	-	-	-	-	-	-	-	-	-	-	-	-	-	-	-	-	-	-	-	-	-	-	-	-	-	-	-	-	-	-
ERELEE4	-	-	-	-	-	-	-	-	1	-	-	-	-	-	-	-	-	-	1	-	-	-	-	-	-	1	-	-	-	-	-	-	-	1	-	-	-	-	-	-	-	-	-	-	-	-	-	-	-
EVENINGAT	-	-	-	-	-	-	-	-	-	-	-	-	-	-	-	-	-	-	-	-	1	-	-	-	-	-	-	-	-	-	-	-	-	-	-	-	-	-	-	-	-	1	-	-	-	-	-	-	-
GADOWNAT	1	-	-	-	-	-	-	-	-	-	-	-	1	1	-	-	-	-	-	-	-	1	1	-	-	-	-	-	-	-	-	1	-	-	-	-	-	-	-	-	-	-	-	1	2	-	-	-	-
GAGA8HVBKN3	-	-	-	-	-	-	-	-	-	-	-	-	-	-	-	-	-	-	-	-	-	-	-	-	-	-	-	-	-	-	-	-	-	-	-	-	-	-	-	-	-	-	-	-	-	-	-	-	-
GAGAGMGSA1	-	-	-	-	-	-	-	-	-	-	-	-	-	-	-	-	-	-	-	-	-	-	-	-	-	-	-	-	-	-	-	-	-	-	-	-	-	-	-	-	-	-	-	-	-	-	-	-	-
GARE1OSREP1	-	-	-	-	-	-	-	-	-	-	-	-	-	-	-	-	-	-	-	-	-	-	-	-	-	-	-	-	-	-	-	-	-	-	-	-	-	-	-	-	-	-	-	-	-	-	-	-	-
GARE2OSREP1	-	-	-	-	-	-	-	-	-	-	-	-	-	-	-	-	-	-	-	-	-	-	-	1	-	-	1	-	-	-	-	-	-	-	-	-	-	-	-	-	-	-	-	-	-	-	-	-	-
GAREAT	-	1	-	-	-	-	-	1	-	-	-	-	-	-	-	-	1	-	2	-	-	-	2	-	-	3	-	-	-	1	1	-	-	-	-	-	-	-	-	-	-	-	-	1	-	-	-	-	-
GATABOX	8	4	5	9	10	5	4	3	4	8	16	13	17	1	7	1	3	4	8	3	3	2	5	7	5	6	12	6	3	6	4	9	4	13	6	6	4	12	9	2	8	11	5	3	6	3	6	5	2
GBOX10NT	-	-	-	-	-	-	-	-	-	-	-	-	-	-	-	-	-	-	-	-	-	-	-	-	-	-	-	-	-	-	-	-	-	-	-	-	-	-	-	-	-	-	-	-	-	-	-	-	-
GBOXLERBCS	-	-	-	-	-	-	-	-	-	-	-	-	-	-	-	1	-	-	-	2	1	1	-	-	-	-	-	-	-	-	-	-	-	-	-	-	-	-	-	-	-	-	-	-	-	-	-	-	-
GBOXPC	-	-	-	-	-	-	-	-	-	-	-	-	-	-	-	-	-	-	-	-	-	-	-	-	-	-	-	-	-	-	-	-	-	-	-	-	-	-	-	-	-	-	-	-	-	-	-	-	-
GBOXSORBCS1	-	-	-	-	-	-	-	-	-	-	-	-	-	-	-	-	-	-	-	-	-	-	-	-	-	-	-	-	-	-	-	-	-	-	-	-	-	-	-	-	-	-	-	-	-	-	-	-	-
GCAACREPEATZMZEIN	-	-	-	-	-	-	-	-	-	-	-	-	-	-	-	-	-	-	-	-	-	-	-	-	-	-	-	-	-	-	-	-	-	-	-	-	-	-	-	-	-	-	-	-	-	-	-	-	-
GCBP2ZMGAPC4	-	-	-	-	-	-	-	-	-	-	-	-	-	-	-	-	-	-	-	-	-	-	-	-	-	-	-	-	-	-	-	-	-	-	-	-	-	-	-	-	-	-	-	-	-	-	-	-	-
GCCCORE	1	2	-	-	-	1	-	-	-	1	-	-	-	-	-	1	1	-	1	7	5	5	1	-	-	-	1	1	-	-	-	-	1	-	2	-	-	-	-	4	-	-	2	6	1	-	1	2	-
GCN4OSGLUB1	-	-	-	-	-	-	-	-	-	-	-	1	-	-	-	-	1	-	-	-	-	-	-	-	-	-	1	-	-	-	-	-	-	-	-	-	-	-	-	-	-	-	-	-	-	-	-	-	-
GGTCCCATGMSAUR	-	-	-	-	-	-	-	-	-	-	-	-	-	-	-	-	-	-	-	-	-	-	-	-	-	-	-	-	-	-	-	-	-	-	-	-	-	-	-	-	-	-	-	-	-	-	-	-	-
GLMHVCHORD	-	-	-	-	-	-	-	-	-	-	-	-	-	-	-	-	-	-	-	-	-	-	-	-	-	-	-	-	-	-	-	-	-	-	-	-	-	-	-	-	-	-	-	-	-	-	-	-	-
GLUTAACAOS	-	-	-	-	-	-	-	-	-	-	-	-	-	-	-	-	-	-	-	-	-	-	-	-	-	-	-	-	-	-	-	-	-	-	-	-	-	-	-	-	-	-	-	-	-	-	-	-	-
GT1CONSENSUS	5	6	5	11	12	7	6	3	3	11	12	14	11	6	2	8	4	8	5	5	8	7	9	14	6	7	7	3	3	6	5	5	5	1	4	5	11	14	12	6	8	8	5	2	3	4	9	12	7
GT1CORE	-	2	-	-	-	1	1	2	-	-	2	1	-	-	1	-	2	-	-	-	-	2	1	1	-	-	-	-	-	-	-	3	1	-	-	-	1	1	-	-	1	-	-	-	2	1	-	-	-
GT1GMSCAM4	2	3	1	4	4	2	2	-	-	4	1	2	2	4	1	2	-	2	-	1	3	3	-	6	2	1	2	-	1	1	3	3	-	1	1	3	4	1	2	-	3	2	1	-	-	-	1	8	5
GT1MOTIFPSRBCS	-	-	-	-	-	-	-	-	-	-	-	-	-	-	-	-	-	-	-	-	-	-	-	-	-	-	-	-	-	-	-	1	-	-	-	-	-	-	-	-	-	-	-	-	-	1	-	1	-
GT2OSPHYA	-	-	-	-	-	-	-	-	-	-	-	-	-	-	-	-	-	-	-	-	-	-	-	-	-	-	-	-	-	-	-	-	-	-	-	-	-	-	-	-	-	-	-	-	-	-	-	-	-
GTGANTG10	6	4	13	8	3	8	5	6	9	4	8	10	6	7	6	4	8	7	4	2	4	9	6	4	8	1	3	10	6	5	4	12	9	2	7	9	6	10	5	3	9	9	5	9	14	4	9	5	5
HDZIP2ATATHB2	-	-	-	-	1	-	-	-	-	-	-	-	-	-	-	-	1	-	-	-	-	-	-	-	-	-	-	-	-	-	-	-	-	-	-	-	-	-	-	-	-	-	-	-	-	-	-	-	-
HEXAMERATH4	-	1	-	-	-	-	-	-	-	1	-	-	-	-	1	2	2	2	-	2	-	1	-	-	-	-	-	-	-	-	-	1	1	-	-	-	1	-	-	1	1	-	3	1	1	1	1	-	-
HEXAT	-	-	-	-	-	1	-	-	-	-	-	-	-	-	-	-	-	-	-	-	-	-	1	-	-	-	-	-	-	-	-	-	-	-	-	-	-	-	-	-	-	-	-	-	-	-	-	-	-
HEXMOTIFTAH3H4	-	-	-	-	-	-	1	-	-	-	-	1	-	-	-	1	-	-	-	-	-	2	-	-	-	1	1	-	-	-	-	2	1	7	-	-	-	-	-	1	-	4	-	-	-	-	2	1	1
HSELIKENTACIDICPR1	-	-	-	-	-	-	-	-	-	-	-	-	-	-	-	-	-	-	-	-	-	-	-	-	-	-	-	-	-	1	-	-	-	-	-	-	-	-	-	-	-	-	-	-	-	-	-	-	-
IBOX	-	-	-	-	-	-	-	-	-	1	1	-	-	-	1	-	-	-	-	-	-	-	-	-	-	-	1	-	-	1	-	2	-	1	1	-	-	-	1	-	1	1	-	-	2	-	-	-	-
IBOXCORE	-	-	2	2	2	1	3	-	-	1	5	7	6	-	1	-	1	-	1	1	-	-	1	2	2	1	3	-	-	3	2	4	1	1	2	1	1	5	4	2	3	2	2	1	3	-	1	1	1
IBOXCORENT	-	-	-	-	-	-	-	-	-	1	-	-	-	-	1	-	-	-	-	-	-	-	-	-	-	-	1	-	-	-	-	-	-	-	1	-	-	-	-	-	-	-	-	-	1	-	-	-	-
INRNTPSADB	-	1	2	3	2	2	-	2	2	-	-	3	-	2	1	1	2	1	2	-	2	4	2	-	3	5	2	1	3	2	-	1	-	3	2	2	2	2	2	2	1	-	-	2	-	1	1	2	-
INTRONLOWER	1	-	1	1	1	-	2	1	2	-	-	1	2	-	2	-	1	-	2	-	1	1	1	1	-	-	-	-	2	1	-	1	1	-	-	1	-	1	1	-	-	-	-	-	1	-	1	-	-
INTRONUPPER	-	-	-	-	-	-	-	-	-	-	-	-	-	-	-	-	-	-	-	-	-	-	-	-	-	-	-	-	-	-	-	-	-	-	-	-	-	-	-	-	-	1	-	-	-	-	-	-	-
IRO2OS	1	-	-	-	-	-	-	-	-	1	1	-	-	-	-	1	-	1	-	2	1	2	2	-	-	-	1	-	-	1	-	-	-	-	-	-	-	-	-	-	-	1	-	-	1	-	-	-	-
JASE1ATOPR1	-	-	-	-	-	-	-	-	-	-	-	-	-	-	-	-	-	-	-	-	-	-	-	-	-	-	-	-	-	-	-	-	-	-	-	-	-	-	-	-	-	-	-	-	-	-	-	-	-
L1BOXATPDF1	-	-	1	-	-	-	-	1	1	-	-	-	-	-	-	-	-	-	-	-	-	-	-	-	-	-	-	-	-	-	-	-	-	-	-	-	-	-	-	-	-	-	-	-	-	-	1	-	1
LEAFYATAG	-	-	-	-	-	-	-	-	-	-	-	-	-	1	-	-	-	-	-	-	-	1	-	-	-	-	-	-	-	-	-	-	-	-	1	-	-	1	-	-	-	-	-	-	-	-	-	-	-
LECPLEACS2	-	-	-	-	-	1	-	-	-	-	-	-	-	-	-	-	-	-	-	-	-	-	-	-	-	-	-	-	-	-	-	-	-	1	-	-	-	-	-	-	-	-	-	-	-	-	-	-	-
LREBOXIIPCCHS1	-	-	-	-	-	-	-	-	-	-	-	-	-	-	-	-	-	-	-	-	1	-	-	-	-	-	-	-	-	-	-	-	-	-	-	-	-	-	-	-	-	-	-	-	-	-	-	-	-
LRENPCABE	-	-	-	-	-	-	-	-	-	-	-	-	-	-	-	1	-	-	-	-	-	-	1	-	-	-	-	-	-	-	-	-	-	-	-	-	-	-	-	-	-	-	-	-	-	-	-	-	-
LS5ATPR1	-	-	-	-	-	-	-	-	-	-	-	-	-	-	-	-	-	-	-	-	-	-	-	-	-	-	-	-	-	-	-	-	-	-	-	-	-	-	-	-	-	-	-	-	-	-	-	-	-
LTRE1HVBLT49	-	-	2	1	-	1	-	-	-	2	-	1	1	-	-	-	-	-	-	1	-	1	-	-	-	-	1	1	-	-	-	-	-	-	-	1	-	-	1	1	2	-	-	1	1	-	-	-	1
LTREATLTI78	-	-	-	-	-	-	-	-	-	-	-	-	-	2	-	-	-	-	-	1	-	-	-	-	-	1	-	-	1	-	-	-	-	1	-	-	-	-	-	1	-	1	1	-	-	-	-	-	-
LTRECOREATCOR15	3	2	-	1	-	1	-	-	1	2	1	2	-	2	1	2	1	4	1	5	-	1	-	-	-	1	-	1	1	-	1	1	1	2	2	-	1	2	-	2	-	4	3	1	1	1	2	1	2
MARABOX1	-	-	-	-	-	-	-	-	-	-	-	-	-	-	-	-	1	-	-	-	-	-	-	-	-	-	-	-	-	1	-	-	-	-	-	-	-	-	-	-	-	-	-	-	-	-	-	-	-
MARARS	-	-	-	-	-	-	-	-	-	-	-	-	-	-	-	-	-	-	-	-	-	-	-	-	-	-	-	-	-	-	-	-	-	-	-	1	-	-	-	-	-	-	-	-	-	-	-	-	-
MARTBOX	-	-	-	1	-	1	-	-	1	-	-	-	-	-	-	-	-	-	-	-	-	-	1	-	-	-	-	-	-	-	-	-	-	-	-	1	-	-	-	-	-	-	-	-	-	-	-	-	-
MNF1ZMPPC1	-	-	-	-	-	-	-	-	-	-	-	-	-	-	-	-	-	-	-	-	-	-	-	-	-	-	-	-	-	1	-	-	-	-	-	-	-	-	-	-	-	-	-	-	-	-	-	-	-
MRNA3ENDTAH3	-	-	-	-	-	-	-	-	-	-	-	-	-	-	-	-	-	-	-	-	-	-	1	-	-	-	-	-	-	-	-	-	-	-	-	-	-	-	-	-	-	-	-	-	-	-	-	-	-
MYB1AT	-	4	-	-	3	3	1	2	-	5	4	7	2	1	4	-	-	-	-	5	2	2	1	3	2	2	1	-	2	1	2	3	1	-	-	-	-	1	4	-	1	-	2	4	3	2	-	1	1
MYB1LEPR	-	1	-	-	-	-	-	-	-	-	1	1	1	-	-	-	1	-	-	1	-	-	-	-	-	1	-	-	1	-	1	-	-	-	-	-	-	-	2	-	1	-	-	-	-	-	-	-	-
MYB26PS	-	-	-	-	-	-	-	-	-	-	-	-	-	-	-	-	-	-	-	-	-	-	-	-	-	-	-	-	-	-	-	-	-	-	-	-	-	-	-	-	-	-	-	-	-	-	-	-	-
MYB2AT	-	1	-	1	-	-	-	2	-	-	-	-	1	-	1	-	-	-	1	-	-	-	-	-	-	-	-	-	-	-	-	-	-	-	-	-	1	1	-	-	1	-	-	-	-	-	-	-	-
MYB2CONSENSUSAT	2	2	-	2	1	2	-	4	-	1	1	-	3	2	4	2	3	-	1	-	-	-	-	1	1	-	-	-	1	-	1	-	2	2	1	1	1	3	1	2	3	1	-	2	1	-	5	1	1
MYBATRD22	-	-	-	-	1	-	-	-	-	-	1	1	-	1	-	-	-	-	-	-	-	-	-	2	-	1	-	-	-	-	1	-	-	-	-	-	-	-	1	-	-	-	-	-	1	-	-	-	-
MYBCORE	1	5	6	2	2	2	6	-	2	4	2	1	6	6	9	1	2	-	5	2	3	4	2	3	4	3	3	5	5	-	3	1	3	-	2	2	5	4	1	2	4	4	2	3	4	3	1	3	-
MYBCOREATCYCB1	2	1	1	-	-	2	-	1	-	1	2	1	1	3	3	3	-	1	3	2	2	1	2	-	4	-	1	1	1	2	2	1	2	2	1	1	-	1	-	5	4	1	-	2	1	-	3	1	2
MYBGAHV	-	1	-	-	-	-	-	-	-	-	-	-	-	-	-	-	1	-	-	-	-	-	1	-	-	1	-	-	-	1	-	-	-	-	-	-	-	-	-	-	-	-	-	-	-	-	-	-	-
MYBPLANT	-	2	-	-	-	1	1	-	-	-	1	-	1	-	-	2	-	-	1	-	2	-	-	2	-	-	-	-	1	-	2	2	-	-	-	-	-	-	-	-	-	-	-	-	1	-	1	-	1
MYBPZM	-	1	1	-	-	-	1	-	1	2	-	-	-	3	-	1	1	-	-	1	1	1	-	-	-	-	-	-	2	-	-	6	-	-	-	-	1	-	1	2	-	2	-	2	1	-	1	-	1
MYBST1	2	2	1	4	2	-	1	-	-	1	2	3	5	-	-	-	-	1	2	-	-	-	1	-	-	2	3	-	-	3	-	1	-	5	1	1	1	1	1	2	1	3	-	-	2	-	1	-	1
MYCATERD1	1	2	1	-	2	1	1	1	2	4	1	2	1	-	2	-	2	-	2	-	1	-	-	1	-	-	-	2	1	-	2	-	1	2	-	1	2	-	-	-	-	1	2	-	1	2	1	3	-
MYCATRD22	-	-	-	3	2	-	-	2	-	2	-	-	1	2	1	1	5	-	-	-	1	-	-	-	3	-	-	1	3	2	2	1	1	2	2	1	-	1	4	-	1	-	-	1	-	1	3	1	-
MYCCONSENSUSAT	12	5	11	8	17	7	11	15	7	12	10	10	12	13	9	10	17	6	13	5	9	11	8	15	13	9	7	13	11	9	14	9	14	17	13	13	11	7	11	10	11	10	9	8	7	8	14	10	4
NAPINMOTIFBN	-	-	2	-	1	1	-	1	-	-	-	-	-	-	1	-	1	-	1	-	1	-	-	-	-	-	1	-	-	-	1	-	-	-	-	-	-	-	1	-	-	-	-	-	-	2	-	1	-
NODCON1GM	-	-	1	1	-	2	2	-	-	1	-	5	-	2	1	-	-	2	1	-	3	1	1	1	1	-	1	1	-	1	2	1	-	2	-	2	-	-	-	-	-	1	-	2	1	-	1	1	2
NODCON2GM	2	4	4	4	2	4	4	4	2	2	-	2	3	2	3	2	-	3	3	2	3	3	2	1	2	3	5	6	5	2	4	8	1	-	1	4	-	1	3	4	1	1	1	-	1	-	2	4	1
NRRBNEXTA	1	-	-	-	-	-	-	-	-	-	-	-	-	-	-	-	-	-	-	-	-	-	-	-	-	1	-	-	-	-	-	-	-	-	-	-	-	-	-	-	-	-	-	-	-	-	-	-	-
NTBBF1ARROLB	-	-	-	2	-	-	-	1	3	1	2	-	-	-	2	-	-	-	1	-	-	-	1	-	1	-	-	1	-	1	-	1	-	-	-	1	-	-	1	-	-	1	-	-	2	2	-	1	-
O2F2BE2S1	-	-	-	-	-	-	-	-	-	-	-	-	-	-	-	-	-	-	-	-	-	-	-	-	-	-	-	-	-	-	-	-	-	-	-	-	-	-	-	-	-	-	-	-	-	-	-	-	-
O2F3BE2S1	-	-	-	-	-	-	-	-	-	-	-	-	-	1	-	-	-	-	-	-	-	-	-	-	-	-	-	-	-	-	-	-	-	-	-	1	-	-	-	-	-	-	-	-	-	-	-	-	-
OCTAMERMOTIFTAH3H4	-	-	-	-	-	-	-	-	-	-	-	-	-	-	-	-	-	-	-	-	-	-	-	-	-	-	-	-	1	-	-	-	-	-	-	-	-	-	-	1	-	-	-	-	-	-	-	-	-
OCTAMOTIF2	-	1	-	-	-	-	-	-	-	-	-	-	-	-	-	-	-	-	-	-	-	-	-	-	-	-	-	-	-	-	-	-	-	-	-	-	-	-	-	-	-	-	-	-	-	-	-	-	-
OPAQUE2ZMB32	-	-	-	-	-	-	-	-	-	-	-	-	-	-	-	-	-	-	-	-	-	-	-	-	-	-	-	-	-	-	-	-	-	-	-	-	-	-	-	-	-	-	-	-	-	-	-	-	-
OSE1ROOTNODULE	-	-	1	1	-	2	2	-	-	1	-	5	-	2	1	-	-	2	1	-	3	1	1	1	1	-	1	1	-	1	2	1	-	2	-	2	-	-	-	-	-	1	-	2	1	-	1	1	2
OSE2ROOTNODULE	2	4	4	4	2	4	4	4	2	2	-	2	3	2	3	2	-	3	3	2	3	3	2	1	2	3	5	6	5	2	4	8	1	-	1	4	-	1	3	4	1	1	1	-	1	-	2	4	1
P1BS	-	-	1	2	1	1	1	2	1	-	1	-	1	-	-	-	-	-	-	-	-	2	-	-	2	-	-	-	-	1	-	-	-	-	-	1	-	1	1	-	1	-	1	-	-	2	-	-	-
PALBOXAPC	-	3	1	1	-	-	-	-	-	1	-	-	1	2	1	1	1	-	-	4	2	2	-	-	-	-	-	-	1	-	-	-	1	-	-	-	-	-	-	-	-	1	-	-	2	1	-	1	-
PALBOXPPC	-	-	-	-	-	-	-	-	-	-	-	-	-	-	-	-	-	-	-	-	-	-	-	-	-	-	-	-	1	-	-	-	-	-	-	-	-	-	-	-	-	-	1	-	-	-	-	-	-
PALINDROMICCBOXGM	-	-	-	-	-	-	-	-	-	-	-	-	-	-	-	-	-	-	-	-	-	2	-	-	-	-	-	-	-	-	-	-	-	-	-	-	-	-	-	-	-	-	-	-	-	-	-	-	-
PE2FNTRNR1A	-	-	-	-	-	-	-	-	-	-	-	-	-	-	-	-	-	-	-	-	-	-	-	-	-	-	-	-	-	-	-	-	-	-	-	-	-	-	-	-	-	-	-	-	-	-	-	-	-
PIATGAPB	-	-	-	-	-	-	-	-	-	-	-	-	-	-	-	-	-	-	-	-	-	-	-	-	-	-	-	-	-	-	-	-	-	-	-	-	-	1	1	-	-	-	-	-	-	-	-	-	-
POLASIG1	1	-	-	2	1	3	1	3	2	1	3	3	2	-	2	4	1	2	2	2	4	-	-	3	2	1	1	-	-	2	-	1	1	1	-	-	-	1	1	1	-	1	-	1	-	4	1	1	-
POLASIG2	-	-	1	-	3	2	-	1	-	-	1	2	-	-	-	-	1	-	1	-	1	1	-	2	-	1	-	1	1	1	-	-	-	-	-	-	-	3	1	-	-	-	-	-	-	-	-	1	-
POLASIG3	2	2	-	1	1	-	1	1	1	-	-	-	-	-	1	-	1	-	2	-	-	-	-	1	3	1	1	-	-	-	-	1	-	-	1	1	2	4	1	-	-	-	-	-	-	3	1	1	2
POLLEN1LELAT52	5	7	7	6	5	3	4	2	5	10	4	7	8	1	2	7	2	2	2	1	7	7	7	17	2	1	8	2	-	8	7	2	2	3	2	2	5	5	8	4	5	5	4	3	2	6	7	11	7
POLLEN2LELAT52	-	-	-	-	-	-	-	-	-	-	-	-	-	-	-	-	-	-	-	-	-	-	-	-	-	-	-	1	-	-	-	-	-	-	-	-	-	-	-	-	-	-	-	1	-	-	-	-	-
PREATPRODH	-	1	-	1	-	-	1	-	1	1	-	-	-	-	-	1	-	-	-	-	-	-	-	-	-	-	2	-	1	-	-	1	1	-	-	-	3	-	-	-	1	1	-	1	-	-	-	-	-
PRECONSCRHSP70A	3	2	-	-	3	3	2	1	2	1	4	3	1	2	2	2	-	2	1	1	-	-	1	2	1	2	3	2	-	2	1	2	2	4	1	2	2	-	-	1	1	2	3	-	1	1	2	3	2
PROLAMINBOXOSGLUB1	-	-	-	-	-	-	-	1	-	-	-	-	1	-	-	1	-	-	-	-	-	-	1	-	-	-	-	-	-	-	-	-	-	-	-	1	-	-	-	1	1	-	1	-	-	-	-	1	-
PROXBBNNAPA	-	-	-	-	-	-	-	-	-	-	-	-	-	-	1	-	-	-	-	-	-	-	-	-	-	-	-	-	-	-	-	-	-	-	-	-	-	-	-	-	1	-	1	-	-	-	-	-	-
PYRIMIDINEBOXHVEPB1	1	-	-	-	2	-	1	-	-	1	-	2	-	-	-	-	-	-	-	-	-	-	-	-	-	-	-	-	-	1	-	-	-	-	1	-	1	-	-	-	-	-	1	-	-	-	1	-	-
PYRIMIDINEBOXOSRAMY1A	-	1	1	3	3	1	3	2	-	-	2	-	1	2	2	3	-	3	-	2	-	2	-	1	2	2	2	1	4	2	1	-	1	-	1	1	3	1	-	-	-	-	-	-	2	-	2	2	2
QARBNEXTA	-	-	-	-	-	1	-	-	-	-	-	-	-	-	-	-	-	-	-	-	-	-	-	-	-	-	-	-	-	-	-	1	-	-	-	-	-	1	-	-	-	-	-	-	-	-	-	-	-
QELEMENTZMZM13	-	-	-	1	-	1	-	-	-	-	-	-	-	1	1	1	-	-	1	-	1	-	1	-	-	-	-	-	-	1	2	1	-	6	-	-	-	-	-	1	-	1	2	-	-	1	-	-	-
RAV1AAT	-	6	4	5	4	3	1	7	3	5	6	3	1	2	4	2	5	2	1	1	5	3	3	5	1	1	-	3	5	5	2	6	1	1	4	3	3	5	8	5	1	1	3	1	3	5	7	3	2
RAV1BAT	1	-	1	-	-	-	-	-	-	-	-	1	1	-	-	-	-	-	-	-	1	1	-	-	-	2	1	1	-	-	2	-	1	4	3	-	-	1	-	3	1	-	-	1	1	-	2	1	-
RBCSCONSENSUS	-	-	-	-	-	-	-	-	-	-	-	-	-	1	-	-	-	-	1	-	-	-	1	1	-	1	-	-	-	1	-	-	-	-	-	-	-	-	-	-	1	-	-	1	-	2	1	1	-
RE1ASPHYA3	-	-	-	-	-	-	-	-	-	-	-	-	-	-	-	-	-	-	-	1	-	-	-	-	-	-	-	-	-	-	-	-	-	-	-	-	-	-	-	-	-	-	-	-	-	-	-	-	-
REALPHALGLHCB21	-	3	-	-	1	2	-	2	-	5	1	2	2	-	1	1	1	1	-	1	1	1	1	2	1	2	1	-	1	-	2	3	1	-	-	-	-	-	3	-	-	1	-	1	-	-	-	-	1
REBETALGLHCB21	-	1	-	1	-	-	-	-	-	-	-	-	1	-	-	-	-	-	1	-	-	-	1	-	-	-	-	-	-	-	-	1	-	3	1	-	-	-	-	-	-	-	-	-	-	-	-	-	-
RHERPATEXPA7	3	-	1	-	-	-	-	-	-	-	1	1	1	-	3	-	2	3	2	2	4	2	2	2	2	2	4	2	-	1	-	5	3	8	3	-	1	-	1	1	2	1	3	1	3	1	3	-	4
ROOTMOTIFTAPOX1	3	3	1	4	5	1	3	3	4	2	7	4	6	2	4	1	-	4	3	-	2	3	5	1	1	4	9	1	2	5	1	5	2	-	-	3	2	10	8	2	4	2	5	1	-	6	4	4	1
RYREPEATBNNAPA	-	3	-	2	4	6	-	5	4	2	1	4	1	5	2	3	3	3	3	2	-	-	1	2	8	1	1	5	2	-	-	1	1	6	2	-	-	3	4	-	6	-	-	2	-	5	1	1	1
RYREPEATGMGY2	-	2	-	2	3	6	-	2	3	-	1	3	-	2	2	2	2	1	1	1	-	-	-	1	5	1	-	3	1	-	-	-	-	4	-	-	-	1	1	-	2	-	-	2	-	4	1	-	1
RYREPEATLEGUMINBOX	-	2	-	2	3	6	-	2	3	1	1	3	-	2	2	2	2	3	2	1	-	-	1	2	5	1	-	4	1	-	-	-	-	5	1	-	-	2	2	-	5	-	-	2	-	5	1	-	1
RYREPEATVFLEB4	-	1	-	-	3	3	-	2	2	-	-	-	-	1	2	1	2	1	1	1	-	-	-	-	3	1	-	2	1	-	-	-	-	-	-	-	-	1	-	-	2	-	-	1	-	1	-	-	1
S1FBOXSORPS1L21	1	-	-	-	-	-	1	-	-	-	1	-	-	-	2	-	-	-	1	-	-	-	-	1	1	-	-	1	-	-	1	-	-	-	2	-	2	1	-	-	1	-	-	1	-	-	1	1	-
S1FSORPL21	-	-	-	-	-	-	-	-	-	-	-	-	-	-	-	-	-	-	-	-	-	-	-	-	-	-	-	-	-	-	-	-	-	-	-	-	-	-	-	-	-	-	-	-	-	-	-	-	-
S2FSORPL21	-	-	-	-	-	-	-	-	-	-	-	-	-	-	-	-	-	-	-	-	-	-	-	-	-	-	-	-	-	-	-	-	-	-	-	-	-	-	-	-	-	-	-	-	-	-	-	-	-
SBOXATRBCS	-	-	-	-	-	-	-	-	-	-	-	-	-	-	-	-	-	-	-	-	-	-	-	-	-	-	-	-	-	-	-	-	-	-	-	-	-	-	-	-	1	-	-	1	-	-	-	-	-
SEBFCONSSTPR10A	1	-	2	-	1	1	1	1	1	1	-	1	1	-	-	-	1	-	-	2	1	-	-	2	1	2	2	-	-	-	-	1	-	-	-	1	1	1	1	1	1	1	-	-	-	-	-	-	2
SEF1MOTIF	-	-	-	1	-	-	-	-	-	-	-	-	-	-	-	-	-	1	1	-	-	-	1	-	-	1	-	-	-	-	-	-	-	-	-	-	-	2	1	-	-	1	-	-	-	1	-	1	-
SEF3MOTIFGM	-	-	-	-	-	-	-	-	1	1	1	1	-	-	-	2	-	-	-	-	1	-	-	2	-	-	-	-	-	1	-	3	-	-	-	-	-	1	-	-	-	5	2	-	1	-	-	-	1
SEF4MOTIFGM7S	1	2	-	2	2	1	1	-	-	-	-	-	-	-	1	-	1	1	-	-	1	1	3	-	2	3	2	1	1	1	-	5	1	-	-	1	1	2	2	-	2	-	-	2	-	-	-	-	1
SITEIIAOSPCNA	-	-	-	-	-	-	-	-	-	-	-	-	-	-	-	-	-	-	-	-	-	-	-	-	-	-	-	-	-	-	-	-	-	-	-	-	-	-	-	-	-	-	-	-	-	-	-	-	-
SITEIIATCYTC	1	1	1	1	-	-	-	1	-	-	-	1	-	2	-	-	2	1	1	-	-	1	1	-	-	1	1	1	2	1	1	1	1	-	1	1	-	-	-	1	1	1	-	-	-	1	-	1	-
SITEIIBOSPCNA	-	-	-	-	-	-	-	-	-	-	-	-	-	-	-	-	-	-	-	-	-	-	-	-	-	-	-	-	-	-	-	-	-	-	-	-	-	-	-	-	-	-	-	-	-	-	-	-	-
SITEIOSPCNA	-	-	-	-	-	-	-	-	-	-	-	-	-	-	-	-	-	-	-	-	-	-	-	-	-	-	-	1	-	-	-	-	-	-	1	-	-	-	-	-	-	1	-	-	-	-	-	-	-
SORLIP1AT	2	2	1	1	1	1	-	3	2	5	2	1	4	4	1	7	4	6	2	8	5	5	2	3	1	4	1	3	2	3	3	-	2	1	3	3	2	2	-	3	3	3	5	5	4	2	1	3	1
SORLIP2AT	-	2	-	1	1	1	-	2	-	1	-	1	-	2	1	3	3	3	2	3	-	1	2	-	1	1	2	1	4	-	3	-	4	-	3	1	1	-	-	1	-	-	-	-	3	-	1	1	3
SORLIP4AT	-	-	-	-	-	-	-	-	-	-	-	-	-	-	-	-	-	-	-	-	-	-	-	-	-	-	-	-	-	-	-	-	-	-	-	1	-	-	-	-	-	-	-	-	-	-	-	-	-
SORLIP5AT	-	-	-	-	-	-	-	1	-	-	-	1	-	1	-	-	-	-	-	-	-	-	-	-	1	-	-	-	-	-	-	-	-	-	-	1	-	-	-	-	-	-	-	-	-	-	-	-	-
SORLREP2AT	-	-	-	-	-	-	-	-	-	-	-	-	-	-	1	-	-	-	-	-	-	-	-	-	-	-	-	-	-	-	-	-	-	-	-	-	-	-	-	-	-	-	-	-	-	-	-	-	-
SORLREP3AT	-	-	-	-	-	-	-	-	-	-	-	-	-	-	-	-	-	-	2	-	-	-	-	-	1	-	-	-	-	-	-	-	-	-	-	-	-	1	2	-	1	-	-	-	-	-	-	-	-
SORLREP4AT	-	-	-	-	-	-	-	-	-	-	-	-	-	-	-	-	-	-	-	-	-	-	-	-	-	-	-	-	-	-	-	-	-	-	-	-	-	-	-	-	-	-	-	-	-	-	-	-	-
SP8BFIBSP8AIB	-	-	-	-	-	-	-	-	-	-	-	-	-	-	-	-	-	-	-	-	1	-	-	-	-	-	-	-	1	-	-	-	-	-	-	-	-	-	-	-	-	-	-	-	-	-	-	-	-
SP8BFIBSP8BIB	-	-	-	-	-	-	-	-	-	-	-	-	-	-	-	-	-	-	1	1	-	-	1	-	-	-	-	-	-	-	-	-	-	-	-	-	-	1	-	-	-	-	-	-	-	-	-	-	1
SPHCOREZMC1	-	1	-	1	1	-	-	-	-	-	-	-	-	2	1	-	1	-	-	-	-	-	-	-	-	-	-	-	-	-	-	-	-	-	-	-	-	-	-	-	-	-	-	-	-	1	-	-	-
SREATMSD	1	-	-	1	-	-	1	1	1	1	1	-	-	1	2	-	-	-	-	-	-	-	-	-	1	-	1	-	2	1	3	1	-	-	-	-	3	-	-	-	-	-	-	1	2	1	-	-	-
SURE1STPAT21	-	-	-	-	-	-	-	-	-	-	-	-	-	-	-	-	-	-	-	-	-	-	-	-	-	-	-	-	-	-	1	-	-	-	-	-	-	-	-	-	-	-	1	-	-	-	-	-	-
SURECOREATSULTR11	3	-	2	1	1	1	-	1	2	2	2	1	1	1	-	1	-	1	-	4	3	2	1	5	1	-	2	-	3	3	-	-	2	1	1	-	2	-	-	-	1	2	1	3	1	1	3	4	1
SV40COREENHAN	1	-	1	-	-	-	-	-	-	-	-	1	1	-	-	-	-	-	-	-	2	-	1	-	-	-	-	1	1	-	-	-	-	-	-	-	1	-	-	1	-	-	-	-	-	1	-	-	-
T/GBOXATPIN2	-	-	-	-	-	1	-	-	-	-	-	-	-	-	1	-	-	1	1	-	2	1	-	1	-	-	-	-	-	-	-	1	-	1	1	-	-	1	-	-	1	1	-	-	-	-	-	-	-
TAAAGSTKST1	1	1	1	1	2	5	-	1	2	-	5	7	4	2	1	1	1	3	-	2	2	3	2	2	3	-	3	2	3	1	3	-	1	-	2	1	1	3	3	-	-	2	2	1	1	2	2	3	-
TATABOX1	-	-	-	-	-	-	-	-	-	-	-	-	-	-	-	-	-	-	-	-	-	-	-	-	-	-	1	1	-	-	-	-	-	-	-	-	-	-	-	-	-	-	-	-	-	-	-	-	-
TATABOX2	-	1	1	-	-	4	-	2	-	1	-	-	-	-	2	-	1	-	-	-	-	-	2	1	1	-	1	1	-	-	-	-	-	-	1	1	-	2	1	-	-	-	-	-	-	-	-	-	1
TATABOX3	-	-	-	-	-	-	-	-	1	-	3	-	-	-	-	-	-	-	-	-	-	-	-	-	1	-	-	-	-	-	-	1	-	-	-	-	-	2	2	-	-	-	1	-	-	1	-	1	-
TATABOX4	-	-	-	-	-	-	-	-	-	-	1	-	2	-	1	1	1	-	-	-	-	-	-	-	-	-	-	-	-	-	-	-	1	-	-	-	-	2	2	-	-	-	-	1	1	2	-	-	-
TATABOX5	-	-	-	2	1	1	1	3	3	1	2	-	4	1	-	-	-	1	-	1	3	2	2	1	1	1	-	1	1	-	1	1	-	8	-	3	1	2	3	1	-	3	-	-	3	3	1	2	1
TATABOXOSPAL	-	-	-	-	-	-	-	1	1	-	-	-	-	-	-	-	-	1	2	-	-	-	-	-	-	1	-	-	-	-	-	1	-	-	-	-	-	2	1	-	-	-	-	-	-	-	1	-	-
TATAPVTRNALEU	-	-	-	1	-	-	-	1	-	-	-	-	1	-	-	-	-	-	-	-	-	-	-	-	-	-	-	-	-	-	-	-	-	-	-	-	-	-	-	-	-	-	-	-	-	1	-	-	-
TATCCACHVAL21	-	-	1	-	-	-	-	-	-	1	-	-	1	-	1	-	-	-	-	-	-	-	-	-	-	-	-	-	1	-	-	-	-	-	-	-	-	-	-	-	-	-	-	-	-	-	-	-	-
TATCCAOSAMY	1	-	2	1	-	-	-	-	1	1	2	1	2	1	1	-	-	-	-	-	-	1	-	-	1	-	2	-	2	-	1	-	-	-	-	-	-	1	-	-	-	-	-	-	1	1	-	-	-
TATCCAYMOTIFOSRAMY3D	1	-	1	-	-	-	-	-	-	1	-	-	1	1	1	-	-	-	-	-	-	-	-	-	1	-	1	-	1	-	1	-	-	-	-	-	-	-	-	-	-	-	-	-	1	-	-	-	-
TBOXATGAPB	-	-	-	1	-	1	1	-	-	2	-	1	-	-	-	-	-	1	2	-	-	-	-	-	-	2	-	1	-	-	1	-	1	-	1	-	2	2	3	-	-	-	1	-	-	3	-	1	-
TCA1MOTIF	1	-	-	-	-	-	-	-	-	-	-	-	-	-	-	-	-	-	-	-	-	-	-	-	-	-	-	-	-	-	-	-	-	-	-	-	-	-	-	-	-	-	-	-	-	-	-	-	-
TE2F2NTPCNA	-	-	-	-	-	-	-	-	-	-	-	-	-	-	-	-	-	-	-	-	1	-	-	-	-	-	-	-	-	-	1	-	-	-	-	-	-	-	-	-	-	-	-	-	-	-	-	-	-
TELOBOXATEEF1AA1	-	-	-	-	-	-	-	-	-	-	-	-	-	-	-	-	-	-	-	-	-	-	-	-	-	-	-	-	-	-	-	-	-	-	-	-	-	-	-	-	-	-	-	-	-	-	-	-	-
TGACGTVMAMY	1	1	2	-	-	1	-	-	-	-	-	-	1	-	-	-	-	1	-	-	-	2	1	-	-	1	1	1	-	-	-	-	-	1	-	-	-	1	1	-	1	-	-	-	-	-	1	1	-
TGTCACACMCUCUMISIN	-	-	-	-	-	-	-	-	1	-	-	-	-	-	-	-	1	-	1	-	-	-	-	-	1	-	-	-	-	-	-	-	-	-	-	-	-	-	-	-	-	-	-	-	-	-	-	-	-
UP1ATMSD	-	-	-	-	-	-	1	-	-	-	-	-	-	-	-	-	-	-	-	-	-	-	-	-	-	-	-	-	-	-	-	-	-	-	-	2	-	-	-	-	-	-	-	-	-	-	-	-	-
UP2ATMSD	-	-	-	-	-	-	-	-	-	1	1	2	-	-	-	-	-	-	-	-	-	-	1	-	-	-	-	-	-	-	-	-	-	-	-	-	-	-	-	-	-	-	-	1	-	-	-	-	-
UPRMOTIFIAT	-	-	-	-	-	-	-	-	-	-	-	-	-	-	-	-	-	-	-	-	-	-	-	-	-	-	-	-	-	-	-	-	-	-	-	-	-	-	-	1	-	-	-	-	-	-	-	-	-
UPRMOTIFIIAT	1	-	-	-	-	-	-	-	1	1	-	-	-	-	1	-	-	1	-	1	2	-	-	-	-	-	-	-	-	-	-	-	1	-	-	-	-	-	-	-	-	1	-	2	-	-	-	-	2
VOZATVPP	-	-	-	-	-	-	-	-	-	-	-	1	-	-	-	-	-	-	-	-	-	-	-	-	-	-	-	-	-	-	-	-	-	-	-	-	-	-	-	-	-	-	-	-	-	-	-	-	-
VSF1PVGRP18	-	-	-	-	-	-	-	-	-	-	-	-	-	-	-	-	-	-	-	-	-	-	-	-	-	-	-	-	-	-	-	-	-	-	-	-	-	-	-	-	-	-	-	-	-	-	-	-	-
WBBOXPCWRKY1	-	-	1	-	1	1	3	-	1	-	1	-	-	-	-	-	1	-	-	1	1	-	-	1	-	1	2	-	1	-	1	1	-	1	-	-	1	1	-	-	-	-	-	1	-	1	-	-	-
WBOXATNPR1	7	2	3	5	1	2	6	3	4	3	2	1	2	1	4	-	4	4	2	3	1	4	3	5	-	4	5	2	1	1	2	2	1	6	1	1	2	6	3	3	1	3	-	3	3	2	-	1	-
WBOXHVISO1	-	-	2	3	-	1	6	-	3	-	1	1	1	-	4	-	5	-	2	2	3	1	1	5	-	3	3	1	1	1	2	3	3	1	1	2	-	2	2	-	2	-	1	1	1	1	3	2	-
WBOXNTCHN48	-	-	1	1	-	1	-	1	2	1	-	-	1	1	-	-	5	-	2	-	-	1	-	-	-	1	-	2	-	-	1	1	2	-	2	-	-	1	-	-	-	1	-	2	1	2	2	1	1
WBOXNTERF3	2	1	4	4	1	2	6	1	4	1	4	1	4	2	4	2	8	1	6	3	4	5	3	8	3	6	3	4	2	3	4	8	3	2	3	2	1	6	4	1	2	7	1	6	3	5	3	3	1
WRECSAA01	-	-	-	-	-	-	-	-	-	-	-	-	-	-	-	-	-	-	-	-	-	-	-	-	-	-	-	-	-	-	-	-	-	-	-	-	-	-	-	-	-	-	-	-	-	-	-	-	-
WRKY71OS	13	6	15	11	1	4	11	6	10	7	5	3	10	6	6	2	16	7	9	4	8	12	5	10	4	8	10	9	4	6	6	9	9	11	5	10	8	12	7	6	5	13	1	8	5	8	5	5	2
WUSATAg	-	-	-	-	-	-	-	-	-	-	-	-	-	-	-	-	-	-	-	-	-	1	-	-	-	-	-	-	-	-	-	-	-	-	-	-	-	-	1	-	1	-	-	-	1	-	-	-	-
XYLAT	-	-	1	-	1	-	1	-	-	-	-	-	-	-	-	-	-	-	-	-	-	-	-	-	-	-	2	-	-	-	-	-	-	-	-	-	-	-	1	-	-	-	-	-	-	-	1	-	-
ZDNAFORMINGATCAB1	-	-	-	-	-	-	-	-	-	-	-	-	-	-	-	-	-	-	-	-	-	-	-	-	1	-	-	-	-	-	-	-	-	-	-	-	-	-	-	-	-	-	-	-	-	-	-	-	-
[truncated: 92 more columns]

## Sheet: Table S5
Table S5. Annotations of 278 putative cis-acting regulatory DNA elements identified in 141 BdERF genes in Brachypodium by PLACE.
cis_element	PLACE_ID	motifSeq	mainAnnotation	mainArticleTitle
-10PEHVPSBD	S000392	TATTCT	"-10 promoter element" found in the barley (H.v.) chloroplast psbD gene promoter; Involved in the expression of the plastid gene psbD which encodes a photosystem II reaction center chlorophyll-binding protein that is activated by blue, white or UV-A light;	Analysis of barley chloroplast psbD light-responsive promoter elements in transplastomic tobacco
-300CORE	S000001	TGTAAAG	"TGTAAAG core motif" in "-300 elements" of alpha-zein genes of maize; "-300 element core"; "prolamin box" by Vicente-Carbajosa et al. (Proc Natl Acad Sci USA 94:7685 (1997)); P-box; Binds with P-box binding factor (PBF); Binds with BPBF (Barley PBF); PBF is a DNA-binding protein of the DOF class of transcription factors;	Nucleotide sequence of a B1 hordein gene and the identification of possible upstream regulatory elements in endosperm storage protein genes from barley, wheat and maize.
ABRERATCAL	S000507	MACGYGB	"ABRE-related sequence" or "Repeated sequence motifs" identified in the upstream regions of 162 Ca(2+)-responsive upregulated genes; see also ABRE; M=C/A; Y=T/C; B=T/C/G;	Rapid Transcriptome Changes Induced by Cytosolic Ca2+ Transients Reveal ABRE-Related Sequences as Ca2+-Responsive cis Elements in Arabidopsis.
ACGTATERD1	S000415	ACGT	ACGT sequence (from -155 to -152) required for etiolation-induced expression of erd1 (early responsive to dehydration) in Arabidopsis;	Two different novel cis-acting elements of erd1, a clpA homologous Arabidopsis gene function in induction by dehydration stress and dark-induced senescence.
ACGTCBOX	S000131	GACGTC	"C-box" according to the nomenclature of ACGT elements by Foster et al. (FASEB J 8:192-200 (1994)); One of ACGT elements; Factors groups 1, 2 and 3 have affinity for C-box (Izawa et al. J Mol Biol. 230:1131-1144 (1993)); RITA-1 binding site (Izawa et al. 1994);	Plant bZIP Proteins gather at ACGT elements.
ACGTTBOX	S000132	AACGTT	"T-box" according to the nomenclature of ACGT elements by Foster et al. (FASEB J 8:192-200 (1994)); One of ACGT elements; See also ACGTABOX (S000130), ACGTCBOX (S000131), and CACGTGMOTIF (S000042);	Plant bZIP Proteins gather at ACGT elements.
AMYBOX1	S000020	TAACARA	"amylase box"; Conserved sequence found in 5'-upstream region of alpha-amylase gene of rice, wheat, barley;	Classification and characterization of the rice alpha-amylase multigene family.
ANAERO2CONSENSUS	S000478	AGCAGC	One of 16 motifs found in silico in promoters of 13 anaerobic genes involved in the fermentative pathway (anaerobic set 1)(Mohanty et al., 2005); Arbitrary named ANAERO2CONSENSUS by the PLACEdb curator; See also S000477, S000479, S000480, S000481;	Detection and preliminary analysis of motifs in promoters of anaerobically induced genes of different plant species.
ARR1AT	S000454	NGATT	"ARR1-binding element" found in Arabidopsis; ARR1 is a response regulator; N=G/A/C/T; AGATT is found in the promoter of rice non-symbiotic haemoglobin-2 (NSHB) gene (Ross et al., 2004);	Arabidopsis ARR1 and ARR2 response regulators operate as transcriptional activators.
ASF1MOTIFCAMV	S000024	TGACG	"ASF-1 binding site" in CaMV 35S promoter; ASF-1 binds to two TGACG motifs; See S000023 (AS1); Found in HBP-1 binding site of wheat histone H3 gene; TGACG motifs are found in many promoters and are involved in transcriptional activation of several genes by auxin and/or salicylic acid; May be relevant to light regulation; Binding site of tobacco TGA1a; TGA1a and b show homology to CREB; TGA6 is a …	The Arabidopsis NPR1 disease resistance protein is a novel cofactor that confers redox regulation of DNA binding activity to the basic domain/leucine zipper transcription factor TGA1.
BIHD1OS	S000498	TGTCA	Binding site of OsBIHD1, a rice BELL homeodomain transcription factor;	Up-regulation of OsBIHD1, a rice gene encoding BELL homeodomain transcriptional factor, in disease resistance responses.
BOXIINTPATPB	S000296	ATAGAA	"Box II" found in the tobacco (N.t.) plastid atpB gene promoter; Conserved in several NCII (nonconsensus type II) promoters of plastid genes; Important for the activity of this NCII promoter; See S000295;	Identification of two essential sequence elements in the nonconsensus type II PatpB-290 plastid promoter by using plastid transcription extracts from cultured tobacco BY-2 cells
BOXLCOREDCPAL	S000492	ACCWWCC	Consensus of the putative "core" sequences of box-L-like sequences in carrot (D.c.) PAL1 promoter region; DCMYB1 bound to these sequences in vitro; See also S000136 (Box P), S000137 (Box A), S000138 (Box L); W=A/T;	DcMYB1 acts as a transcriptional activator of the carrot phenylalanine ammonia-lyase gene (DcPAL1) in response to elicitor treatment, UV-B irradiation and the dilution effect.
CAATBOX1	S000028	CAAT	"CAAT promoter consensus sequence" found in legA gene of pea;	Sequences responsible for the tissue specific promoter activity of a pea legumin gene in tobacco.
CACTFTPPCA1	S000449	YACT	Tetranucleotide (CACT) is a key component of Mem1 (mesophyll expression module 1) found in the cis-regulatory element in the distal region of the phosphoenolpyruvate carboxylase (ppcA1) of the C4 dicot F. trinervia; Y=T/C;	cis-Regulatory elements for mesophyll-specific gene expression in the C4 plant Flaveria trinervia, the promoter of the C4 phosphoenolpyruvate carboxylase gene.
CANBNNAPA	S000148	CNAACAC	Core of "(CA)n element" in storage protein genes in Brasica napus (B.n.); embryo- and endosperm-specific transcription of napin (storage protein) gene, napA; seed specificity; activator and repressor;	Functional dissection of a napin gene promoter: identification of promoter elements required for embryo and endosperm-specific transcription.
CARGCW8GAT	S000431	CWWWWWWWWG	A variant of CArG motif (see S000404), with a longer A/T-rich core; Binding site for AGL15 (AGAMOUS-like 15); W=A/T;	Binding site selection for the plant MADS domain protein AGL15: an in vitro and in vivo study.
CATATGGMSAUR	S000370	CATATG	Sequence found in NDE element in soybean (G.m.) SAUR (Small Auxin-Up RNA) 15A gene promoter; Involved in auxin responsiveness; See S000359, S000360;	Multiple auxin response modules in the soybean SAUR 15A promoter
CCAATBOX1	S000030	CCAAT	Common sequence found in the 5'-non-coding regions of eukaryotic genes; "CCAAT box" found in the promoter of heat shock protein genes; Located immediately upstream from the most distal HSE of the promoter; "CCAAT box" act cooperatively with HSEs to increase the hs promoter activity;	Synergistic effect of upstream sequences, CCAAT box elements, and HSE sequences for enhanced expression of chimaeric heat shock genes in transgenic tobacco
CGACGOSAMY3	S000205	CGACG	"CGACG element" found in the GC-rich regions of the rice (O.s.) Amy3D and Amy3E amylase genes, but not in Amy3E gene; May function as a coupling element for the G box element;	Three cis-elements required for rice alpha-amylase Amy3D expression during sugar starvation
CGCGBOXAT	S000501	VCGCGB	"CGCG box" recognized by AtSR1-6 (Arabidopsis thaliana signal-responsive genes); Multiple CGCG elements are found in promoters of many genes; Ca++/calmodulin binds to all AtSRs; V=A/C/G; B=G/T/C;	A calmodulin-binding/CGCG box DNA-binding protein family involved in multiple signaling pathways in plants.
CPBCSPOR	S000491	TATTAG	The sequence critical for Cytokinin-enhanced Protein Binding in vitro, found in -490 to -340 of the promoter of the cucumber (CS) POR (NADPH-protochlorophyllide reductase) gene;	Identification of a Novel Cis-Element Exhibiting Cytokinin-Dependent Protein Binding in Vitro in the 5'-region of NADPH-Protochlorophyllide Oxidoreductase Gene in Cucumber.
CURECORECR	S000493	GTAC	GTAC is the core of a CuRE (copper-response element) found in Cyc6 and Cpx1 genes in Chlamydomonas; Also involved in oxygen-response of these genes; For CuRE, see Quin and Merchant, 1995;	Coordinate copper- and oxygen-responsive Cyc6 and Cpx1 expression in Chlamydomonas is mediated by the same element.
DOFCOREZM	S000265	AAAG	Core site required for binding of Dof proteins in maize (Z.m.); Dof proteins are DNA binding proteins, with presumably only one zinc finger, and are unique to plants; Four cDNAs encoding Dof proteins, Dof1, Dof2, Dof3 and PBF, have been isolated from maize; PBF is an endosperm specific Dof protein that binds to prolamin box; Maize Dof1 enhances transcription from the promoters of both cytosolic o…	Diversity and similarity among recognition sequences of Dof transcription factors
DPBFCOREDCDC3	S000292	ACACNNG	A novel class of bZIP transcription factors, DPBF-1 and 2 (Dc3 promoter-binding factor-1 and 2) binding core sequence; Found in the carrot (D.c.) Dc3 gene promoter; Dc3 expression is normally embryo-specific, and also can be induced by ABA; The Arabidopsis abscisic acid response gene ABI5 encodes a bZIP transcription factor; abi5 mutant have a pleiotropic defects in ABA response; ABI5 regulates a…	Isolation of a novel class of bZIP transcription factors that interact with ABA-responsive and embryo-specification elements in the Dc3 promoter using a modified yeast one-hybrid system
E2FCONSENSUS	S000476	WTTSSCSS	"E2F consensus sequence" of all different E2F-DP-binding motifs that were experimentally verified in plants (Vandepoele et al., 2005); See also S000417, S000397, S000396, S000367, S000366; W=A/T; S=C/G;	Genome-wide identification of potential plant E2F target genes.
EBOXBNNAPA	S000144	CANNTG	E-box of napA storage-protein gene of Brassica napus (B.n.); See S000042 (CACGTGMOTIF); see S000407 (Myc consensus: CANNTG); This sequence is also known as RRE (R response element)(Hartmann et al., 2005);	Disruption of an overlapping E-box/ABRE motif abolished high transcription of the napA storage-protein promoter in transgenic Brassica napus seeds.
GAREAT	S000439	TAACAAR	GARE (GA-responsive element); Occurrence of GARE in GA-inducible, GA-responsible, and GA-nonresponsive genes found in Arabidopsis seed germination was 20, 18, and 12%, respectively; see S000181;	Gibberellin biosynthesis and response during Arabidopsis seed germination.
GATABOX	S000039	GATA	"GATA box"; GATA motif in CaMV 35S promoter; Binding with ASF-2; Three GATA box repeats were found in the promoter of Petunia (P.h.) chlorophyll a/b binding protein, Cab22 gene; Required for high level, light regulated, and tissue specific expression; Conserved in the promoter of all LHCII type I Cab genes;	ASF-2: A factor that binds to the cauliflower mosaic virus 35S promoter and a conserved GATA motif in cab promoters.
GCCCORE	S000430	GCCGCC	Core of GCC-box found in many pathogen-responsive genes such as PDF1.2, Thi2.1, and PR4; Has been shown to function as ethylene-responsive element; See S000036, S000232, S000332; Appears to play important roles in regulating jasmonate-responsive gene expression; Tomato Pti4 (ERF) regulates defence-related gene expression via GCC box and non-GCC box cis elements (Myb1 (GTTAGTT) and G-box(CACGTG));	A role for the GCC-box in jasmonate-mediated activation of the PDF1.2 gene of Arabidopsis.
GT1CONSENSUS	S000198	GRWAAW	Consensus GT-1 binding site in many light-regulated genes, e.g., RBCS from many species, PHYA from oat and rice, spinach RCA and PETA, and bean CHS15; R=A/G; W=A/T; For a compilation of related GT elements and factors, see Villain et al. (1996); GT-1 can stabilize the TFIIA-TBP-DNA (TATA box) complex; The activation mechanism of GT-1 may be achieved through direct interaction between TFIIA and GT…	Light-regulated transcription
GT1GMSCAM4	S000453	GAAAAA	"GT-1 motif" found in the promoter of soybean (Glycine max) CaM isoform, SCaM-4; Plays a role in pathogen- and salt-induced SCaM-4 gene expression; See also S000198 (GT-1 consensus);	Pathogen- and NaCl-induced expression of the SCaM-4 promoter is mediated in part by a GT-1 box that interacts with a GT-1-like transcription factor.
GTGANTG10	S000378	GTGA	"GTGA motif" found in the promoter of the tobacco (N.t.) late pollen gene g10 which shows homology to pectate lyase and is the putative homologue of the tomato gene lat56; Located between -96 and -93; See S000280;	Functional analysis of cis-regulatory elements within the promoter of the tobacco late pollen gene g10
HEXAMERATH4	S000146	CCGTCG	hexamer motif of Arabidopsis thaliana (A.t.) histone H4 promoter;	Identification of cis-elements regulating the expression of an Arabidopsis histone H4 gene.
IBOX	S000124	GATAAG	"I box"; "I-box"; Conserved sequence upstream of light-regulated genes; Sequence found in the promoter region of rbcS of tomato and Arabidopsis; I box (Giuliano et al. 1988); Binding site of LeMYB1, that is a member of a novel class of myb-like proteins; LeMYBI act as a transcriptional activator;	An evolutionarily conserved protein binding sequence upstream of a plant light-regulated gene.
IBOXCORE	S000199	GATAA	"I box"; "I-box"; Conserved sequence upstream of light-regulated genes; Conserved sequence upstream of light-regulated genes of both monocots and dicots; See IBOX (S000124);	Light-regulated transcription
IBOXCORENT	S000424	GATAAGR	"I-box core motif" in the CAMs (conserved DNA modular arrays) associated with light-responsive promoter regions; See S000124 (GATAAG), S000199 (GATAA), S000213;	Functional properties and regulatory complexity of a minimal RBCS light-responsive unit activated by phytochrome, cryptochrome, and plastid signals.
INRNTPSADB	S000395	YTCANTYY	"Inr (initiator)" elements found in the tobacco psaDb gene promoter without TATA boxes; Light-responsive transcription of psaDb depends on Inr, but not TATA box;	Photosynthesis nuclear genes generally lack TATA-boxes: a tobacco photosystem I gene responds to light through an initiater
INTRONLOWER	S000086	TGCAGG	"3' intron-exon splice junctions"; Plant intron lower sequence; Consensus sequence for plant introns;	A catalog of splice junction and putative branch point sequences from plant introns.
LTRE1HVBLT49	S000250	CCGAAA	"LTRE-1" (low-temperature-responsive element) in barley (H.v.) blt4.9 gene promoter; A new LTRE; A previously known LTRE is CCGAC;	Identification of promoter elements in a low-temperature-responsive gene (blt4.9) from barley (Hordeum vulgare L.)
MYB1AT	S000408	WAACCA	MYB recognition site found in the promoters of the dehydration-responsive gene rd22 and many other genes in Arabidopsis; W=A/T;	Arabidopsis AtMYC2 (bHLH) and AtMYB2 (MYB) function as transcriptional activators in abscisic acid signaling.
MYB2CONSENSUSAT	S000409	YAACKG	MYB recognition site found in the promoters of the dehydration-responsive gene rd22 and many other genes in Arabidopsis; Y=C/T; K=G/T; See S000177 (MYB2), S000175 (MYBATRD22);	Arabidopsis AtMYC2 (bHLH) and AtMYB2 (MYB) function as transcriptional activators in abscisic acid signaling.
MYBCORE	S000176	CNGTTR	Binding site for all animal MYB and at least two plant MYB proteins ATMYB1 and ATMYB2, both isolated from Arabidopsis; ATMYB2 is involved in regulation of genes that are responsive to water stress in Arabidopsis; A petunia MYB protein (MYB.Ph3) is involved in regulation of flavonoid biosynthesis (Solano et al. EMBO J 14:1773 (1995)); See S000355;	New light on Myc and Myb. Part II. Myb.
MYBCOREATCYCB1	S000502	AACGG	"Myb core" in the 18 bp sequence which is able to activate reporter gene without leading to M-phase-specific expression, found in the promoter of Arabidopsis thaliana cyclin B1:1 gene; the 18 bp sequence share homology with a sequence found in the N. sylvestris cyclin B1 promoter (Trehin et al., 1999; see S000283):	Characterization of cis-acting element involved in cell cycle phase-independent activation of Arath;CycB1;1 transcription and identification of putative regulatory proteins.
MYBGAHV	S000181	TAACAAA	Central element of gibberellin (GA) response complex (GARC) in high-pI alpha-amylase gene in barley (H.v.); Similar to c-myb and v-myb consensus binding site; GAmyb binds specifically to the TAACAAA box in vitro; GAmyb is the sole GA-regulated transcriptional factor required for transcriptional activation of the high-pI alpha-amylase; GARC consist of the pyrimidine, TAACAAA and TATCCAC boxes; GAR…	Gibberellin-regulated expression of a myb gene in barley aleurone cells: evidence for Myb transactivation of a high-pl alpha-amylase gene promoter
MYBPLANT	S000167	MACCWAMC	Plant MYB binding site; Consensus sequence related to box P in promoters of phenylpropanoid biosynthetic genes such as PAL, CHS, CHI, DFR, CL, Bz1; Myb305; M=A/C; W=A/T; See S000355; The AmMYB308 and AmMYB330 transcription factors from Antirrhinum majus regulate phenylpropanoid and lignin biosynthesis in transgenic tobacco;	A flower-specific Myb protein activates transcription of phenylpropanoid biosynthetic genes.
MYBPZM	S000179	CCWACC	Core of consensus maize P (myb homolog) binding site; W=A/T; 6 bp core; Maize P gene specifies red pigmentation of kernel pericarp, cob, and other floral organs; P binds to A1 gene, but not Bz1 gene; Maize C1 (myb homolog) activates both A1 and Bz1 genes (Grotewold et al. 1994); W=A/T;	The myb-homologous P gene controls phlobaphene pigmentation in maize floral organs by directly activating a flavonoid biosynthetic gene subset
MYBST1	S000180	GGATA	Core motif of MybSt1 (a potato MYB homolog) binding site; MybSt1 cDNA clone was isolated by using CaMV 35S promoter domain A as a probe (Baranowskij et al. 1994); The Myb motif of the MybSt1 protein is distinct from the plant Myb DNA binding domain described so far;	A novel DNA binding protein with homology to Myb oncoproteins containing only one repeat can function as a transcriptional activator
MYCATERD1	S000413	CATGTG	MYC recognition sequence (from -466 to -461) necessary for expression of erd1 (early responsive to dehydration) in dehydrated Arabidopsis; NAC protein bound specifically to the CATGTG motif (Tran et al., 2004)); NAC protein bound specifically to the CATGTG motif (Tran et al., 2004);	Two different novel cis-acting elements of erd1, a clpA homologous Arabidopsis gene function in induction by dehydration stress and dark-induced senescence.
MYCCONSENSUSAT	S000407	CANNTG	MYC recognition site found in the promoters of the dehydration-responsive gene rd22 and many other genes in Arabidopsis; Binding site of ATMYC2 (previously known as rd22BP1); see S000144 (E-box; CANNTG), S000174 (MYCATRD22); N=A/T/G/C; MYC recognition sequence in CBF3 promoter; Binding site of ICE1 (inducer of CBF expression 1) that regulates the transcription of CBF/DREB1 genes in the cold in Ar…	Arabidopsis AtMYC2 (bHLH) and AtMYB2 (MYB) function as transcriptional activators in abscisic acid signaling.
NODCON1GM	S000461	AAAGAT	One of two putative nodulin consensus sequences; See also S000462 (NODCON2GM);	A small family of nodule specific genes from soybean.
NODCON2GM	S000462	CTCTT	One of two putative nodulin consensus sequences; See also S000461 (NODCON1GM);	A small family of nodule specific genes from soybean.
NTBBF1ARROLB	S000273	ACTTTA	NtBBF1(Dof protein from tobacco) binding site in Agrobacterium rhizogenes (A.r.) rolB gene; Found in regulatory domain B (-341 to -306); Required for tissue-specific expression and auxin induction;	The DNA binding site of the Dof protein NtBBF1 is essential for tissue-specific and auxin-regulated expression of the rolB oncogene in plants
OSE1ROOTNODULE	S000467	AAAGAT	One of the consensus sequence motifs of organ-specific elements (OSE) characteristic of the promoters activated in infected cells of root nodules; See also S000468;	The promoter of the Vicia faba L. leghemoglobin gene VfLb29 is specifically activated in the infected cells of root nodules and in the arbuscule-containing cells of mycorrhizal roots from different legume and nonlegume plants.
OSE2ROOTNODULE	S000468	CTCTT	One of the consensus sequence motifs of organ-specific elements (OSE) characteristic of the promoters activated in infected cells of root nodules; See also S000467;	The promoter of the Vicia faba L. leghemoglobin gene VfLb29 is specifically activated in the infected cells of root nodules and in the arbuscule-containing cells of mycorrhizal roots from different legume and nonlegume plants.
P1BS	S000459	GNATATNC	PHR1-binding sequence found in the upstream regions of phosphate starvation responsive genes from several plant species; phr1 (phosphate starvation response 1) gene codes for PHR1 protein related to PSR1 gene in C. reinhardtii;	A conserved MYB transcription factor involved in phosphate starvation signaling both in vascular plants and in unicellular algae.
POLASIG2	S000081	AATTAAA	"PolyA signal"; poly A signal found in rice alpha-amylase; -10 to -30 in the case of animal genes. AATAAA; AATAAT; AATTAAA; AATAAG;	The alpha-amylase genes in Oryza sativa: Characterization of cDNA clones and mRNA expression during seed germination.
POLLEN1LELAT52	S000245	AGAAA	One of two co-dependent regulatory elements responsible for pollen specific activation of tomato (L.e.) lat52 gene; Found at -72 to -68 region; See S000246 (POLLEN2LELAT52); AGAAA and TCCACCATA (S000246) are required for pollen specific expression; Also found in the promoter of tomato endo-beta-mannanase gene (LeMAN5) gene (Filichkin et al. 2004);	Functional architecture of a late pollen promoter: pollen-specific transcription is developmentally regulated by multiple stage-specific and co-dependent activator elements
PYRIMIDINEBOXOSRAMY1A	S000259	CCTTTT	Pyrimidine box found in rice (O.s.) alpha-amylase (RAmy1A) gene; Gibberellin-respons cis-element of GARE and pyrimidine box are partially involved in sugar repression; Found in the promoter of barley alpha-amylase (Amy2/32b) gene which is induced in the aleurone layers in response to GA; BPBF protein binds specifically to this site; See S000265;	Functional dissection of a sugar-repressed alpha-amylase gene (Ramy1A) promoter in rice embryos
RAV1AAT	S000314	CAACA	Binding consensus sequence of Arabidopsis (A.t.) transcription factor, RAV1; RAV1 specifically binds to DNA with bipartite sequence motifs of RAV1-A (CAACA) and RAV1-B (CACCTG); RAV1 protein contain AP2-like and B3-like domains; The AP2-like and B3-like domains recognize the CAACA and CACCTG motifs, respectively; The expression level of RAV1 were relatively high in rosette leaves and roots; See S…	RAV1, a novel DNA-binding protein, binds to bipartite recognition sequence through two distinct DNA-binding domains uniquely found in higher plants
RAV1BAT	S000315	CACCTG	Binding consensus sequence of an Arabidopsis (A.t.) transcription factor, RAV1; RAV1 specifically binds to DNA with bipartite sequence motifs of RAV1-A (CAACA) and RAV1-B (CACCTG); RAV1 protein contain AP2-like and B3-like domains; The AP2-like and B3-like domains recognize the CAACA and CACCTG motifs, respectively; The expression level of RAV1 were relatively high in rosette leaves and roots; Se…	RAV1, a novel DNA-binding protein, binds to bipartite recognition sequence through two distinct DNA-binding domains uniquely found in higher plants
REBETALGLHCB21	S000363	CGGATA	"REbeta" found in Lemna gibba Lhcb21 gene promoter; Located at -114 to -109; A GATA sequence created at a position six nucleotides upstream could replace the function of REbeta; Required for phytochrome regulation; See S000362;	A DNA binding activity for one of two closely defined phytochrome regulatory elements in an Lhcb promoter is more abundant in etiolated than in green plants
RHERPATEXPA7	S000512	KCACGW	"Right part of RHEs (Root Hair-specific cis-Elements)" conserved among the Arabidopsis thaliana A7 (AtEXPA7) orthologous (and paralogous) genes from diverse angiosperm species with different hair distribution patterns; K=G/T; W=T/A;	Functional Conservation of a Root Hair Cell-Specific cis-Element in Angiosperms with Different Root Hair Distribution Patterns.
ROOTMOTIFTAPOX1	S000098	ATATT	Motif found both in promoters of rolD;	Evaluation in tobacco of the organ specificity and strength of the rol D promoter, domain A of the 35S promoter and the 35S^2 promoter
RYREPEATBNNAPA	S000264	CATGCA	"RY repeat" found in RY/G box (the complex containing the two RY repeats and the G-box) of napA gene in Brassica napus (B.n.); Found between -78 and -50; Required for seed specific expression; See S000262, S000263; dist B ABRE mediated transactivation by ABI3 adn ABI3-dependent response to ABA; a tetramer of the composite RY/G complex mediated only ABA-independent transactivation by ABI3; B2 doma…	Interaction between composite elements in the napA promoter: both the B-box ABA-responsive complex and the RY/G complex are necessary for seed-specific expression
RYREPEATGMGY2	S000105	CATGCAT	"RY repeat motif (CATGCAT)"; Present in the 5' region of the soybean (G.m.) glycinin gene (Gy2);	5'-CATGCAT-3' elements modulate the expression of glycinin genes.
RYREPEATLEGUMINBOX	S000100	CATGCAY	"RY repeat (CATGCAY)" or legumin box found in seed-storage protein genes in legume such as soybean (G.m.);	Tissue-specific and temporal regulation of a beta-conglycinin gene: roles of the RY repeat and other cis-acting elements.
RYREPEATVFLEB4	S000102	CATGCATG	"RY repeat motif"; quantitative seed expression; Gene: Vicia faba LeB4; Soybean glycinin (Gy2); other dicot and monocot seed protein genes; "Sph box" found in rice (O.s.) Osem gene promoter; See S000010, S000299, S000300; Binding site of Arabidopsis B3-domain-containing transcription factor FUS3; TRAB1, bZIP transcription factor, interacts with VP1 and mediates abscisic acid-induced transcritptio…	Dual DNA binding property of ABA insensitive 3 like factors targeted to promoters responsive to ABA and auxin.
S1FBOXSORPS1L21	S000223	ATGGTA	"S1F box" conserved both in spinach (S.o.) RPS1 and RPL21 genes encoding the plastid ribosomal protein S1 and L21, respectively; Negative element; Might play a role in downregulating RPS1 and RPL21 promoter activity (Lagrange et al., 1993); See S000211 (SITE1SORPS1), S000215 (S1FSORPL21);	Sequence specific interaction between S1F, a spinach nuclear factor, and a negative cis-element conserved in plastid-related genes
SEF3MOTIFGM	S000115	AACCCA	"SEF3 binding site"; Soybean (G.m.) consensus sequence found in the 5' upstream region of beta-conglycinin (7S globulin) gene; AACCCA(-27bp-)AACCCA; SEF=soybean embryo factor; SEF2; SEF3; SEF4;	Nuclear factors interact with a soybean beta-conglycinin enhancer.
SEF4MOTIFGM7S	S000103	RTTTTTR	"SEF4 binding site"; Soybean (G.m.) consensus sequence found in 5'upstream region (-199) of beta-conglycinin (7S globulin) gene (Gmg17.1); "Binding with SEF4 (soybean embryo factor 4)"; R=A/G;	Nuclear factors interact with a soybean beta-conglycinin enhancer.
SORLIP1AT	S000482	GCCAC	one of "Sequences Over-Represented in Light-Induced Promoters (SORLIPs) in Arabidopsis; Computationally identified phyA-induced motifs; SORLIP 1 is most over-represented, and most statistically singnificant; See also S000483, S000484, S000485, S000486 (all SORLIPs), and also S000487, S000488, S000489, S000490 (all SORLREPs); Over-represented in light-induced cotyledon and root common genes and ro…	Identification of promoter motifs involved in the network of phytochrome A-regulated gene expression by combined analysis of genomic sequence and microarray data.
SORLIP2AT	S000483	GGGCC	one of "Sequences Over-Represented in Light-Induced Promoters (SORLIPs) in Arabidopsis; Computationally identified phyA-induced motifs; See also S000482, S000484, S000485, S000486 (all SORLIPs), and also S000487, S000488, S000489, S000490 (all SORLREPs);	Identification of promoter motifs involved in the network of phytochrome A-regulated gene expression by combined analysis of genomic sequence and microarray data.
SORLIP5AT	S000486	GAGTGAG	one of "Sequences Over-Represented in Light-Induced Promoters (SORLIPs) in Arabidopsis; Computationally identified phyA-induced motifs; See also S000482, S000483, S000484, S000485 (all SORLIPs), and also S000487, S000488, S000489, S000490 (all SORLREPs); Over-represented in both light-induced cotyledon-specific and root-specific genes (Jiao et al. 2005; see S000482);	Identification of promoter motifs involved in the network of phytochrome A-regulated gene expression by combined analysis of genomic sequence and microarray data.
SP8BFIBSP8BIB	S000184	TACTATT	One of SPBF binding site (SP8b); Found at -330, -220, and -200 of gSPO-B1 (sporamin) gene, and also at -80 of gB-Amy (beta-amylase) gene; SP8BF recognizes both SP8a and SP8b sequences; See also SP8BFIBSP8AIB (S000183); SP8BF activity is also found in tobacco; "SP8b" found in the 5' upstream region of three differnt genes coding for sporamin and beta-amylase; Binding site of SPF1; SPF1 also binds …	The nuclear factor SP8BF binds to the 5'-upstream regions of three different genes coding for major proteins of sweet potato tuberous roots
SREATMSD	S000470	TTATCC	"sugar-repressive element (SRE)" found in 272 of the 1592 down-regulated genes after main stem decapitation in Arabidopsis; See also S000471, S000472;	Identification of cis-elements that regulate gene expression during initiation of axillary bud outgrowth in Arabidopsis.
SURECOREATSULTR11	S000499	GAGAC	Core of sulfur-responsive element (SURE) found in the promoter of SULTR1;1 high-affinity sulfate transporter gene in Arabidopsis; SURE contains auxin response factor (ARF) binding sequence (GAGACA)(see S000270 ARF:TGTCTC; its complementary seq is GAGACA), and this core sequence is a part of it; this core seq is involved in -S response; Beware of other SURE (sucrose responsive element) !!;	Identification of a novel cis-acting element conferring sulfur deficiency response in Arabidopsis roots.
TAAAGSTKST1	S000387	TAAAG	TAAAG motif found in promoter of Solanum tuberosum (S.t.) KST1 gene; Target site for trans-acting StDof1 protein controlling guard cell-specific gene expression; KST1 gene encodes a K+ influx channel of guard cells; See S000265;	Involvement of TAAAG elements suggests a role for Dof transcription factors in guard cell-specific gene expression
TATABOX5	S000203	TTATTT	"TATA box"; TATA box found in the 5'upstream region of pea (Pisum sativum) glutamine synthetase gene; a functional TATA element by in vivo analysis;	cis elements and trans-acting factors affecting regulation of a nonphotosynthetic light-regulated gene for chloroplast glutamine synthetase
TATABOXOSPAL	S000400	TATTTAA	Binding site for OsTBP2, found in the promoter of rice pal gene encoding phenylalanine ammonia-lyase; OsTFIIB stimulated the DNA binding and bending activities of OsTBP2 and synergistically enhanced OsTBP2-mediated transcription from the pal promoter;	Rice TATA binding protein interacts functionally with transcription factor IIB and the RF2a bZIP transcriptional activator in an enhanced plant in vitro transcription system
TATCCAOSAMY	S000403	TATCCA	"TATCCA" element found in alpha-amylase promoters of rice (O.s.) at positions ca.90 to 150bp upstream of the transcription start sites; Binding sites of OsMYBS1, OsMYBS2 and OsMYBS3 which mediate sugar and hormone regulation of alpha-amylase gene expression; See also S000021 (AMYBOX2); S000256 (TATCCAY motif);	Three Novel MYB Proteins with One DNA Binding Repeat Mediate Sugar and Hormone Regulation of alpha-Amylase Gene Expression
TBOXATGAPB	S000383	ACTTTG	"Tbox" found in the Arabidopsis thaliana (A.T.) GAPB gene promoter; Located between -94 and -89 (T1) and also between -84 and -79 (T2); Mutations in the "Tbox" resulted in reductions of light-activated gene transcription; GAPB encodes the B subunit of chloroplast glyceraldehyde-3-phosphate dehydrogenase(GADPH) of A.T.;	Promoter analysis of the nuclear gene encoding the chloroplast glyceraldehyde-3-phosphate dehydrogenase B subunit of Arabidopsis thaliana
WBOXATNPR1	S000390	TTGAC	"W-box" found in promoter of Arabidopsis thaliana (A.t.) NPR1 gene; Located between +70 and +79 in tandem; They were recognized specifically by salicylic acid (SA)-induced WRKY DNA binding proteins; See S000142 (SQ=TTGACC); See S000310 (SQ=TTTGACY); A cluster of WRKY binding sites act as negative regulatory elements for the inducible expression of AtWRKY18 (Chena and Chen, 2002);	Evidence for an important role of WRKY DNA binding proteins in the regulation of NPR1 gene expression
WBOXHVISO1	S000442	TGACT	SUSIBA2 bind to W-box element in barley iso1 (encoding isoamylase1) promoter;	A novel WRKY transcription factor, SUSIBA2, participates in sugar signaling in barley by binding to the sugar-responsive elements of the iso1 promoter.
WBOXNTERF3	S000457	TGACY	"W box" found in the promoter region of a transcriptional repressor ERF3 gene in tobacco; May be involved in activation of ERF3 gene by wounding;(Nishiuchi et al., 2004) Y=C/T; See S000142, S000390, S000442, S000447;	Rapid and transient activation of transcription of the ERF3 gene by wounding in tobacco leaves: Possible involvement of NtWRKYs and autorepression.
WRKY71OS	S000447	TGAC	"A core of TGAC-containing W-box" of, e.g., Amy32b promoter; Binding site of rice WRKY71, a transcriptional repressor of the gibberellin signaling pathway; Parsley WRKY proteins bind specifically to TGAC-containing W box elements within the Pathogenesis-Related Class10 (PR-10) genes (Eulgem et al., 1999); See S000390 (TTGAC), S000442 (TGACT);	A rice WRKY gene encodes a transcriptional repressor of the gibberellin signaling pathway in aleurone cells.
XYLAT	S000510	ACAAAGAA	cis-element identified among the promoters of the "core xylem gene set";	Global comparative transcriptome analysis identifies gene network regulating secondary xylem development in Arabidopsis thaliana.
-300ELEMENT	S000122	TGHAAARK	Present upstream of the promoter from the B-hordein gene of barley and the alpha-gliadin, gamma-gliadin, and low molecular weight glutenin genes of wheat; See S000001 -300CORE; See S000002 -300MOTIF;	Differential gene expression in the developing barley endosperm.
AACACOREOSGLUB1	S000353	AACAAAC	Core of AACA motifs found in rice (O.s.) glutelin genes, involved in controlling the endosperm-specific expression; AACA is also closely associated with the GCN4 motif in all rice glutelin genes and together have been shown to confer endosperm-specific enhancement to the truncated -90 CaMV 35S promoter; See also S000045, S000181, S000276;	Quantitative nature of the Prolamin-box, ACGT and AACA motifs in a rice glutelin gene promoter: minimal cis-element requirements for endosperm-specific gene expression
ABRELATERD1	S000414	ACGTG	ABRE-like sequence (from -199 to -195) required for etiolation-induced expression of erd1 (early responsive to dehydration) in Arabidopsis;	Two different novel cis-acting elements of erd1, a clpA homologous Arabidopsis gene function in induction by dehydration stress and dark-induced senescence.
ANAERO1CONSENSUS	S000477	AAACAAA	One of 16 motifs found in silico in promoters of 13 anaerobic genes involved in the fermentative pathway (anaerobic set 1)(Mohanty et al., 2005); Arbitrary named ANAERO1CONSENSUS by the PLACEdb curator; See also S000478, S000479, S000480, S000481;	Detection and preliminary analysis of motifs in promoters of anaerobically induced genes of different plant species.
ARFAT	S000270	TGTCTC	ARF (auxin response factor) binding site found in the promoters of primary/early auxin response genes of Arabidopsis thaliana (A.t.); AuxRE; See S000337; Binding site of Arabidopsis ARF1 (Auxin response factor1); Sequence found in NDE element in Soybean (G.m.) SAUR (Small Auxin-Up RNA) 15A gene promoter; See S000359, S000360; Found in D1 or D4 element in Soybean (G.m.) GH3 promoter; This element …	Dimerization and DNA binding of auxin response factors
CIACADIANLELHC	S000252	CAANNNNATC	Region necessary for circadian expression of tomato (L.e.) Lhc gene;	Identification of tomato Lhc promoter regions necessary for circadian expression
ELRECOREPCRP1	S000142	TTGACC	ElRE (Elicitor Responsive Element) core of parsley (P.c.) PR1 genes; consensus sequence of elements W1 and W2 of parsley PR1-1 and PR1-2 promoters; Box W1 and W2 are the binding site of WRKY1 and WRKY2, respectively; ERE; "WA box"; One of the W boxes found in the Parsley (P.c.) WRKY1 gene promoter; Required for elicitor responsiveness; See S000310; "WC box" WB box (S000310) and WC box constitute …	Interaction of elicitor-induced DNA-binding proteins with elicitor response elements in the promoters of parsley PR1 genes.
HEXMOTIFTAH3H4	S000053	ACGTCA	"hexamer motif" found in promoter of wheat (T.a.) histone genes H3 and H4; CaMV35S; NOS; Binding with HBP-1A and HBP-1B; Binding site of wheat (T.a.) nuclear protein HBP-1 (histone DNA binding protein-1); HBP-1 has a leucine zipper motif; "hexamer motif" in type 1 element may play important roles in regulation of replication- dependent but not of replication-independent expression of the wheat hi…	Nuclear protein(s) binding to the conserved DNA hexameric sequence postulated to regulate transcription of wheat histone genes.
LTRECOREATCOR15	S000153	CCGAC	Core of low temperature responsive element (LTRE) of cor15a gene in Arabidopsis (A.t.); A portion of repeat-C (C-repeat), TGGCCGAC, which is repeated twice in cor15a promoter (Baker et al., 1994); ABA responsiveness; Involved in cold induction of BN115 gene from winter Brassica napus; LTRE; See S000157, S000152; Light signaling mediated by phytochrome is necessary for cold- or drought- induced ge…	The 5'-region of Arabidopsis thaliana cor15a has cis-acting elements that confer cold-, drought- and ABA-regulated gene expression.
MYB1LEPR	S000443	GTTAGTT	Tomato Pti4(ERF) regulates defence-related gene expression via GCC box and non-GCC box cis elements (Myb1(GTTAGTT), G box (CACGTG));	The tomato transcription factor Pti4 regulates defence-related gene expression via GCC box and non-GCC box cis elements
MYB2AT	S000177	TAACTG	Binding site for ATMYB2, an Arabidopsis MYB homolog; ATMYB2 binds oligonucleotides that contained a consensus MYB recognition sequence (TAACTG), such as is in the SV40 enhancer and the maize bronze-1 promoter (Urao et al., Plant Cell 5:1529 (1993)); ATMYB2 is involved in regulation of genes that are responsive to water stress in Arabidopsis; See S000355;	An Arabidopsis myb homolog is induced by dehydration stress and its gene product binds to the conserved MYB recognition sequence
MYBATRD22	S000175	CTAACCA	Binding site for MYB (ATMYB2) in dehydration-responsive gene, rd22; MYB binding site in rd22 gene of Arabidopsis thaliana; ABA-induction; Located at ca. -141 of rd22 gene; Also MYC at ca. -200 of rd22 gene; See S000174 (MYCATRD22); See S000355;	Role of Arabidopsis MYC and MYB homologs in drought- and abscisic acid-regulated gene expression.
MYCATRD22	S000174	CACATG	Binding site for MYC (rd22BP1) in Arabidopsis (A.t.) dehydration-resposive gene, rd22; MYC binding site in rd22 gene of Arabidopsis thaliana; ABA-induction; Located at ca. -200 of rd22 gene; Also MYB at ca. -141 of rd22 gene; See also S000175 (MYBATRD22);	Role of Arabidopsis MYC and MYB homologs in drought- and abscisic acid-regulated gene expression.
POLASIG3	S000088	AATAAT	"Plant polyA signal"; Consensus sequence for plant polyadenylation signal;	Structural analysis of plant genes.
PROLAMINBOXOSGLUB1	S000354	TGCAAAG	"Prolamine box" found in the rice (O.s.) GluB-1 gene promoter; Involved in quantitative regulation of the GluB-1 gene; See S000276, S000277, S000278 (for elements in GluB-1); See S000001, S000091, S000265, S000341 (for Prolamin box);	Quantitative nature of the Prolamin-box, ACGT and AACA motifs in a rice glutelin gene promoter: minimal cis-element requirements for endosperm-specific gene expression
QARBNEXTA	S000244	AACGTGT	"QAR (quantitative activator region)" in promoter region of Brassica napus (B.n.) extA extensin gene;	Promoter regions of the extA extensin gene from Brassica napus control activation in response to wounding and tensile stress
RBCSCONSENSUS	S000127	AATCCAA	"rbcS general consensus sequence"; AATCCAA or AATCCAAC;	Organization and expression of the genes encoding ribulose-1,5-bisphosphate carboxylase in higher plants.
REALPHALGLHCB21	S000362	AACCAA	"REalpha" found in Lemna gibba Lhcb21 gene promoter; Located at -134 to -129; Binding site of proteins of whole-cell extracts; The DNA binding activity is high in etiolated plants but much lower in green plants; Required for phytochrome regulation; See S000363;	A DNA binding activity for one of two closely defined phytochrome regulatory elements in an Lhcb promoter is more abundant in etiolated than in green plants
SEBFCONSSTPR10A	S000391	YTGTCWC	Binding site of the potato silencing element binding factor (SEBF) gene found in promoter of pathogenesis-related gene (PR-10a); Located between -45 and -39; Similar to the auxin response element; W=A/T;	Repression of the defense gene PR-10a by the single-stranded DNA binding protein SEBF
SURE1STPAT21	S000186	AATAGAAAA	Sucrose Responsive Element (SURE); A motif conserved among genes regulated by sucrose; See also SURE2STPAT21 (S000185); Found between -184 and -156 bp in the patatin (a major tuber protein) gene promoter of potato (S.t.);	Separate cis sequences and trans factors direct metabolic and developmental regulation of a potato tuber storage protein gene
T/GBOXATPIN2	S000458	AACGTG	"T/G-box" found in tomato proteinase inhibitor II (pin2) and leucine aminopeptidase (LAP) genes; Involved in jasmonate (JA) induction of these genes; bHLH-Leu zipper JAMYC2 and JAMYC10 proteins specifically recognaize this motif (Boter et al., 2004);	Conserved MYC transcription factors play a key role in jasmonate signaling both in tomato and Arabidopsis.
TATABOX4	S000111	TATATAA	"TATA box"; TATA box found in the 5'upstream region of sweet potato sporamin A gene; TATA box found in beta-phaseolin promoter (Grace et al.); sequence and spacing of TATA box elements are critical for accurate initiation (Grace et al.);	Sequence and spacing of TATA box elements are critical for accurate initiation from the beta-phaseolin promoter.
UP1ATMSD	S000471	GGCCCAWWW	"Up1" motif found in 162 of the 1184 up-regulated genes after main stem decapitation in Arabidopsis; W=A/T; See also S000470, S000472;	Identification of cis-elements that regulate gene expression during initiation of axillary bud outgrowth in Arabidopsis.
WBBOXPCWRKY1	S000310	TTTGACY	"WB box"; WRKY proteins bind specifically to the DNA sequence motif (T)(T)TGAC(C/T), which is known as the W box; Found in amylase gene in sweet potato, alpha-Amy2 genes in wheat, barley, and wild oat, PR1 gene in parsley, and a transcription factor gene in Arabidopsis; The motif was initially registered in PLACEdb as TTGACT, and was corrected to TTGACY on 22 June, 2006; Y=C/T;	Characterization of a cDNA encoding a novel DNA-binding protein, SPF1, that recognizes SP8 sequences in the 5' upstream regions of genes coding for sporamin and beta-amylase from sweet potato.
ACGTOSGLUB1	S000278	GTACGTG	"ACGT motif" found in GluB-1 gene in rice (O.s.); Required for endosperm-specific expression; Conserved in the 5'-flanking region of glutelin genes; See S000276, S000277; See S000019;Combination of GCN4, AACA and ACGT motifs was found sufficient to confer a detectable level of endosperm expression; See S000353, S000354;	Identification of cis-regulatory elements required for endosperm expression of the rice storage protein glutelin gene GluB-1
AGMOTIFNTMYB2	S000444	AGATCCAA	AG-motif found at -114 of the promoter of NtMyb2 gene; NtMyb2 is a regulator of the tobacco retrotransposon Tto1 and the defence-related gene phenylalanine ammonia lyase (PAL), which are induced by various stress such as wounding or elicitor treatment; AGP1 (GATA-type zinc finger protein) binding site;	Transcriptional activation mediated by binding of a plant GATA-type zinc finger proteinAGP1 to the AG-motif (AGATCCAA) of the wound-inducible Myb gene NtMyb2.
BS1EGCCR	S000352	AGCGGG	"BS1 (binding site 1)" found in E. gunnii Cinnamoyl-CoA reductase (CCR) gene promoter; nuclear protein binding site; Required for vascular expression;	Characterization of cis-elements required for vascular expression of the cinnamoyl CoA reductase gene and for protein-DNA complex formation
CAREOSREP1	S000421	CAACTC	"CAREs (CAACTC regulatory elements)" found in the promoter region of a cystein proteinase (REP-1) gene in rice;	Two cis-acting elements necessary and sufficient for gibberellin-upregulated proteinase expression in rice seeds
CBFHV	S000497	RYCGAC	Binding site of barley (H.v.) CBF1, and also of barley CBF2; CBF = C-repeat (CRT) binding factors; CBFs are also known as dehydration-responsive element (DRE) binding proteins (DREBs); See also S000411 (SQ=GTCGAC); R=A/G; Y=C/T;	Characterisation of the DNA-binding profile of barley HvCBF1 using an enzymatic method for rapid, quantitative and high-throughput analysis of the DNA-binding activity.
DRE1COREZMRAB17	S000401	ACCGAGA	"DRE1" core found in maize (Z.M.) rab17 gene promoter; "DRE1" was protected, in in vivo footprinting, by a protein in embryos specifically, but in leaves, was protected when was treated with ABA and drought; rab17 is expressed during late embryogenesis, and is induced by ABA; See S000150, S000200 and S000402;	Regulatory elements in vivo in the promoter of the abscisic acid responsive gene rab17 from maize
GT1CORE	S000125	GGTTAA	Critical for GT-1 binding to box II of rbcS; See S000051 GT1MOTIF1; For a compilation of related GT elements and factors, see Villain et al. (1996);	Binding site requirements for pea nuclear protein factor GT-1 correlate with sequences required for light-dependent transcriptional activation of the rbcS-3A gene.
PALBOXAPC	S000137	CCGTCC	Box A; Consensus; One of three putative cis-acting elements (boxes P, A, and L) of phenylalanine ammonia-lyase (PAL; EC 4.3.1.5) genes in parsley (P.c.); "None of these elements (boxes P, A, and L) alone, or the promoter region containing all of them together, conferred elicitor or light responsiveness. These elements appear to be necessary but not sufficient for elicitor- or light-mediated PAL g…	Modes of expression and common structural features of the complete phenylalanine ammonia-lyase gene family in parsley.
PRECONSCRHSP70A	S000506	SCGAYNRNNNNNNNNNNNNNNNHD	Consensus sequence of PRE (plastid response element) in the promoters of HSP70A in Chlamydomonas; Involved in induction of HSP70A gene by both MgProto and light; S=G/C; Y=C/T; R=A/G; H=T/C/A; D=A/T/G;	Identification of a plastid response element that acts as an enhancer within the Chlamydomonas HSP70A promoter.
PYRIMIDINEBOXHVEPB1	S000298	TTTTTTCC	"Pyrimidine box" found in the barley (H.v.) EPB-1 (cysteine proteinase) gene promoter; Located between -120 to -113; Required for GA induction; See S000297, S000259;	Hormonal regulation of a cysteine proteinase gene, EPB-1, in barley aleurone layers: cis- and trans-acting elements involved in the co-ordinated gene expression regulated by gibberellins and abscisic acid
SITEIIATCYTC	S000474	TGGGCY	"Site II element" found in the promoter regions of cytochrome genes (Cytc-1, Cytc-2) in Arabidopsis; Located between -147 and -156 from the translational starts sites (Welchen et al., 2005); Y=C/T; See also S000308; Overrepresented in the promoters of nuclear genes encoding components of the oxidative phosphorylation (OxPhos) machinery from both Arabidopsis and rice (Welchen and Gonzalez, 2006);)	Differential expression of the Arabidopsis cytochrome c genes Cytc-1 and Cytc-2. Evidence for the involvement of TCP-domain protein-binding elements in anther- and meristem-specific expression of the Cytc-1 gene.
SORLREP3AT	S000488	TGTATATAT	one of "Sequences Over-Represented in Light-Repressed Promoters (SORLREPs) in Arabidopsis; Computationally identified phyA-repressed motifs; See also S000487, S000489, S000490 (all SORLREPs); and also S000482, S000483, S000484, S000485, S000486 (all SORLIPs);	Identification of promoter motifs involved in the network of phytochrome A-regulated gene expression by combined analysis of genomic sequence and microarray data.
TATCCACHVAL21	S000416	TATCCAC	"TATCCAC box" is a part of the conserved cis-acting response complex (GARC) that most often contain three sequence motifs, the TAACAAA box (see S000181), or GA-responsive element (GARE); the pyrimidine box, CCTTTT (see S000259); and the TATCCAC box, which are necessary for a full GA response;	SAD: a new DOF protein from barley that activates transcription of a cathepsin B-like thiol protease gene in the aleurone of germinating seeds.
TATCCAYMOTIFOSRAMY3D	S000256	TATCCAY	"TATCCAY motif" found in rice (O.s.) RAmy3D alpha-amylase gene promoter; Y=T/C; a GATA motif as its antisense sequence; TATCCAY motif and G motif (see S000130) are responsible for sugar repression (Toyofuku et al. 1998);	Promoter elements required for sugar-repression of the RAmy3D gene for alpha-amylase in rice
TGACGTVMAMY	S000377	TGACGT	"TGACGT motif" found in the Vigna mungo (V.m.) alpha-Amylase (Amy) gene promoter; Located between -128 and -123; Required for high level expression of alpha-Amylase in the cotyledons of the germinated seeds; See S000234;	A TGACGT Motif in the 5'-Upstream Region of alpha-Amylase Gene from Vigna mungo is a cis-Element for Expression in Cotyledons of Germinated Seeds
UPRMOTIFIAT	S000425	CCACGTCA	"Motif I" in the conserved UPR (unfolded protein response) cis-acting element in Arabidopsis genes coding for SAR1B, HSP-90, SBR-like, Ca-ATPase 4, CNX1, PDI, etc.; See S000429 (CCACGTCATC); See also S000426, S000428, S000429;	Genomic analysis of the unfolded protein response in Arabidopsis shows its connection to important cellular processes.
WBOXNTCHN48	S000508	CTGACY	"W box" identified in the region between -125 and -69 of a tobacco class I basic chitinase gene CHN48; NtWRKY1, NtWRKY2 and NtWRKY4 bound to W box; NtWRKYs possibly involved in elicitor-respsonsive transcription of defense genes in tobacco; Y=C/T; see also S000442 (TGACT) and S000447 (TGAC);	Elicitor-induced activation of transcription via W box-related cis-acting elements from a basic chitinase gene by WRKY transcription factors in tobacco.
WUSATAg	S000433	TTAATGG	Target sequence of WUS in the intron of AGAMOUS gene in Arabidopsis; See Lohmann et al. Cell 105:793-803 (2003);	Isolation and characterization of arice WUSCHEL-tyope homoebox gene that is specifically expressed in the central cells of a quiescent center in the root apical meristem.
AMMORESIIUDCRNIA1	S000374	GGWAGGGT	Motifs (IIU and IID) found in the Chlamydomonas (C.R.) Nia1 gene promoter; Involved in ammonium-response; Located between -231 and -219 and also between -76 and -65; Involved in Nia1 transcription activation; W=T/A;	Identification of short promoter regions involved in the transcriptional expression of the nitrate reductase gene in Chlamydomonas reinhardtii
EECCRCAH1	S000494	GANTTNC	"EEC"; Consensus motif of the two enhancer elements, EE-1 and EE-2, both found in the promoter region of the Chlamydomonas Cah1 (encoding a periplasmic carbonic anhydrase); Binding site of Myb transcription factor LCR1 (see Yoshioka et al, 2004); N=A/G/C/T;	Cis-acting elements and DNA-binding proteins involved in CO2-responsive transcriptional activation of Cah1 encoding a periplasmic carbonic anhydrase in Chlamydomonas reinhardtii.
QELEMENTZMZM13	S000254	AGGTCA	"Q(quantitative)-element" in maize (Z.m.) ZM13 gene promoter; Found at -107 to -102; Involved in expression enhancing activity; ZM13 is a maize homolog of tomato LAT52 gene; ZM13 is a pollen-specific maize gene;	A monocot pollen-specific promoter contains separable pollen-specific and quantitative elements
SV40COREENHAN	S000123	GTGGWWHG	"SV40 core enhancer"; Similar sequences found in rbcS genes; W=A/T;	Multiple point mutations affecting the simian virus 40 enhancer.
TATABOX2	S000109	TATAAAT	"TATA box"; TATA box found in the 5'upstream region of pea legA gene; sporamin A of sweet potato; TATA box found in beta-phaseolin promoter (Grace et al.); sequence and spacing of TATA box elements are critical for accurate initiation (Grace et al.);	Sequences responsible for the tissue specific promoter activity of a pea legumin gene in tobacco.
ACGTABOX	S000130	TACGTA	"A-box" according to the nomenclature of ACGT elements by Foster et al. (FASEB J 8:192-200 (1994)); One of ACGT elements; Found in ocs gene; RITA-1 binding site (Izawa et al. 1994); "G motif" by Toyofuku et al. (1998); G motif and TATCCAY motif (a GATA motif as its antisense sequence; see S000256) are responsible for sugar repression (Toyofuku et al. 1998); See S000346;	Plant bZIP Proteins gather at ACGT elements.
CACGTGMOTIF	S000042	CACGTG	"CACGTG motif"; "G-box"; Binding site of Arabidopsis GBF4; C. roseus G-box binding factor 1 (CrGBF1) and 1 (CrGBF2) can act as transcriptional repressors of the Str promoter via direct interaction with the G-box; See S000345; Essential for expression of beta-phaseolin gene during embryogenesis in bean, tobacco, Arabidopsis; Tomato Pti4 (ERF) regulates defense-related gene expression via GCC box a…	Module-specific regulation of the beta-phaseolin promoter during embryogenesis.
D2GMAUX28	S000329	ATTTATATAAAT	"D2"; DNase I protected sequence found in the soybean (G.m.) auxin responsive gene, Aux28, promoter; Located between -703 and -716; A/T-rich sequence;	Identification of protein-binding DNA sequences in an auxin-regulated gene of soybean
D4GMAUX28	S000331	TAGTGCTGT	"D4"; DNase I protected sequence found in the soybean (G.m.) auxin responsive gene, Aux28, promoter; D1 and D4 share a very similar core sequence TAGTXXCTGT and TAGTXCTGT, respectively; D1/D4-like sequence were identified in several other auxin-responsive genes; See 000328;	Identification of protein-binding DNA sequences in an auxin-regulated gene of soybean
L1BOXATPDF1	S000386	TAAATGYA	"L1 box" found in promoter of Arabidopsis thaliana (A.t.) PROTODERMAL FACTOR1 (PDF1) gene; Located between -134 and -127; Involved in L1 layer-specific expression; L1-specific homeodomain protein ATML can bind to the "L1 box"; Y=C/T; A cotton fiber gene, RD22-like 1 (RDL1), contains a homeodomain binding L1 box and a MYB binding motif (Wang et al., 2004); HDZip IV; See also S000371;	Identification of a cis-regulatory element for L1 layer-specific gene expression, which is targeted by an L1-specific homeodomain protein
MARTBOX	S000067	TTWTWTTWTT	"T-Box"; Motif found in SAR (scaffold attachment region; or matrix attachment region, MAR);	Studies on scaffold attachment sites and their relation to genome function.
MYB26PS	S000182	GTTAGGTT	Myb26 binding site; Myb26 recognizes the c-Myb and P-box-like binding sites representing cis-elements in the promoter regions of several phenylpropanoid biosynthetic genes; Identical to P-box in maize, and to Myb305 binding site in snapdragon;	Myb26: a MYB-like protein of pea flowers with affinity for promoters of phenylpropanoid genes
NAPINMOTIFBN	S000070	TACACAT	Sequence found in 5' upstream region (-6, -95, -188) of napin (2S albumin) gene in Brassica napus (B.n.); Interact with a protein present in crude nuclear extracts from developing B. napus seeds;	Analysis of the promoter region of napin genes from Brassica napus demonstrates binding of nuclear protein in vitro to a conserved sequence motif.
POLASIG1	S000080	AATAAA	"PolyA signal"; poly A signal found in legA gene of pea, rice alpha-amylase; -10 to -30 in the case of animal genes. Near upstream elements (NUE) in Arabidopsis (Loke et al. 2005);	Structural analysis of plant genes.
SORLREP2AT	S000487	ATAAAACGT	one of "Sequences Over-Represented in Light-Repressed Promoters (SORLREPs) in Arabidopsis; Computationally identified phyA-repressed motifs; See also S000488, S000489, S000490 (all SORLREPs); and also S000482, S000483, S000484, S000485, S000486 (all SORLIPs);	Identification of promoter motifs involved in the network of phytochrome A-regulated gene expression by combined analysis of genomic sequence and microarray data.
TATAPVTRNALEU	S000340	TTTATATA	"TATA-like motif"; A TATA-like sequence found in Phaseolus vulgaris tRNALeu gene promoter; Frequently observed upstream of plant tRNA genes; Found in maize glycolytic glyceraldehyde-3-phospate dehydrogenase 4 (GapC4) gene promoter; Binding site of TATA binding protein (TBP);	The TATA motif, the CAA motif and the poly(T) transcription termination motif are all important for transcription re-initiation on plant tRNA genes
UPRMOTIFIIAT	S000426	CCNNNNNNNNNNNNCCACG	"Motif II" in the conserved UPR (unfolded protein response) cis-acting element in Arabidopsis genes coding for SAR1B, HSP-90, SBR-like, Ca-ATPase 4, CNX1, PDI, etc.; See S000425, S000428, S000429;	Genomic analysis of the unfolded protein response in Arabidopsis shows its connection to important cellular processes.
ABREOSRAB21	S000012	ACGTSSSC	"ABA responsive element (ABRE)" of wheat Em and rice (O.s.) rab21 genes; Proposed consensus sequence for the repeated motif (Em1a and Em1b) of wheat Em gene; S=C/G;	Abscisic acid-responsive sequences from the Em gene of wheat.
ACGTABREMOTIFA2OSEM	S000394	ACGTGKC	Experimentally determined sequence requirement of ACGT-core of motif A in ABRE of the rice gene, OSEM; See S000281; DRE and ABRE are interdependent in the ABA-responsive expression of the rd29A in Arabidopsis; K=G/T;	Experimentally Determined Sequence Requirement of ACGT-Containing Abscisic Acid Response Element
BOXCPSAS1	S000226	CTCCCAC	Box C in pea (P.s.) asparagine synthetase (AS1) gene; Found at -45; AS1 is negatively regulated by light; Box C binds with nuclear proteins, which was competed by a putative repressor element RE1 (see S000195);	Light-induced transcriptional repression of the pea AS1 gene: identification of cis-elements and transfactors
BP5OSWX	S000436	CAACGTG	OsBP-5 (a MYC protein) binding site in Wx promoter;	An interaction between a MYC protein and an EREBP protein is involved in transcriptional regulation of the rice Wx gene.
CRTDREHVCBF2	S000411	GTCGAC	Preferred sequence for AP2 transcriptional activator HvCBF2 of barley; "Core CRT/DRE motif"; HvCBF2 bound to a (G/a)(T/c)CGAC core motif (Xue, 2003); DNA binding is regulated by temperature; This motif was erroneously ID-labeled in PLACEdb as CDTDREHVCBF2, and was corrected on 22 June, 2006;	The DNA-binding activity of an AP2 transcriptional activator HvCBF2 involved in regulation of low-temperature responsive genes in barley is modulated by temperature.
DRE2COREZMRAB17	S000402	ACCGAC	"DRE2" core found in maize (Z.M.) rab17 gene promoter; "DBF1" and "DBF2" bound to "DRE2"; rab17 is expressed during late embryogenesis, and is induced by ABA; See S000150, S000200 and S000401;	Regulatory elements in vivo in the promoter of the abscisic acid responsive gene rab17 from maize
DRECRTCOREAT	S000418	RCCGAC	Core motif of DRE/CRT (dehydration-responsive element/C-repeat) cis-acting element found in many genes in Arabidopsis and in rice; R=G/A; Os DREB1A bound to GCCGAC more preferentially than to ACCGAC whereas At DREB1A bound to both GCCGAC and ACCGAC efficiently; See S000402 (ACCGAC); Maize ZmDREB1A bound to DRE (Qin et al. 2004); HaDREB2 in Helianthus annuus (sunflower)(Diaz-Martin et al. 2005);	OsDREB genes in rice, Oryza sativa L., encode transcription activators that function in drought-, high-salt- and cold-responsive gene expression.
GADOWNAT	S000438	ACGTGTC	Sequence present in 24 genes in the GA-down regulated d1 cluster (106 genes) found in Arabidopsis seed germination; This motif is similar to ABRE (Busk and Pages 1998);	Gibberellin biosynthesis and response during Arabidopsis seed germination.
GARE1OSREP1	S000419	TAACAGA	"Gibberellin-responsive element (GARE)" found in the promoter region of a cystein proteinase (REP-1) gene in rice; See S000020;	Two cis-acting elements necessary and sufficient for gibberellin-upregulated proteinase expression in rice seeds
GCN4OSGLUB1	S000277	TGAGTCA	"GCN4 motif" found in GluB-1 gene in rice (O.s.); Required for endosperm-specific expression; See S000276; AACA and ACGT motifs was found sufficient to confer a detectable level of endosperm expression; See S000353, S000354; This motif is the recognition site for a basic leucine zipper transcription factor that belongs to the group of maize Opaque-2 (O2)-like proteins; Although all the RISBZ prot…	Identification of cis-regulatory elements required for endosperm expression of the rice storage protein glutelin gene GluB-1
SEF1MOTIF	S000006	ATATTTAWW	"SEF1 (soybean embryo factor 1)" binding motif; sequence found in 5'-upstream region (-640; -765) of soybean beta-conglicinin (7S globulin) gene; W=A/T;	Nuclear factors interact with a soybean beta-conglycinin enhancer.
UP2ATMSD	S000472	AAACCCTA	"Up2" motif found in 193 of the 1184 up-regulated genes after main stem decapitation in Arabidopsis; W=A/T; See also S000470, S000471;	Identification of cis-elements that regulate gene expression during initiation of axillary bud outgrowth in Arabidopsis.
IRO2OS	S000505	CACGTGG	OsIRO2-binding core sequence; "G-box plus G"; Transcription factor OsIRO2 is induced exclusively by Fe deficiency;	Isolation and characterization of IRO2, a novel iron-regulated bHLH transcription factor in graminaceous plants.
PE2FNTRNR1A	S000455	ATTCGCGC	"pE2F (proximal E2F elemen)" at -143bp of tobacco (N.t.) RNR1a promoter; E2F factors involved in gene induction at the G1/S transition of the cell cycle; Important for regulating specific RNR1a (ribonucleotide reductase large subunit) gene expression in response to UV-C irradiation; See S000367;	UV-C response of the ribonucleotide reductase large subunit involves both E2F-mediated gene transcriptional regulation and protein subcellular relocalization in tobacco cells.
ABREATCONSENSUS	S000406	YACGTGGC	ABA-responsive elements (ABREs) found in the promoter of ABA and/or stress-regulated genes; ABFs, a family of ABRE binding factors; ABF3 and ABF4 function in ABA signaling; Y=C/T;	ABFs, a family of ABA-responsive element binding factors
ABREZMRAB28	S000133	CCACGTGG	ABRE; ABA and water-stress responses; Found in maize (Z.m.) rab28; maize rab28 is ABA-inducible in embryos and vegetative tissues; Found in the Arabidopsis (A.t.) alcohol dehydrogenase (Adh) gene promoter; "ABRE2"; Found in the maize (Z.m.) Cat1 gene promoter; Responsible for the induction by ABA; Binding site of CBF2; Arabidopsis CBF1 overexpression induces COR genes and enhances freezing tolera…	Quantitative statistical analysis of cis-regulatory sequences in ABA/VP1- and CBF/DREB1-regulated genes of Arabidopsis.
AMYBOX2	S000021	TATCCAT	"amylase box"; "amylase element"; Conserved sequence found in 5'upstream region of alpha-amylase gene of rice, wheat, barley; "amylase box" (Huang et al. 1990); "amylase element" (Hwang et al., 1998);	Classification and characterization of the rice alpha-amylase multigene family.
BOXIIPCCHS	S000229	ACGTGGC	Core of "Box II/G box" found in the parsley (P.c.) chs genes; Essential for light regulation (Terzaghi & Cashmore, 1995); See S000345;	Functional borders, genetic fine structure, and distance requirements of cis elements mediating light responsiveness of the parsley chalcone synthase promoter
EMBP1TAEM	S000119	CACGTGGC	Binding site of trans-acting factor EMBP-1; wheat (T.a.) Em gene; See S000015; Binding site of ABFs; ABFs (ABRE binding factors) were isolated from Arabidopsis by a yeast one-hybrid screening system; Expression ABFs is induced by ABA and various stress treatment; ABFs belongs to a distinct subfamily of bZIP proteins; Involved in ABA-mediated stress-signaling pathway;	A plant leucine zipper protein that recognizes an abscisic acid response element.
GBOXLERBCS	S000041	MCACGTGGC	"G box"; Conserved sequence upstream of light-regulated genes; Sequence found in the promoter region of rbcS of tomato (L.e.) and Arabidopsis; Binding with GBF; M=A/C; See S000345;	An evolutionarily conserved protein binding sequence upstream of a plant light-regulated gene.
LREBOXIIPCCHS1	S000303	TCCACGTGGC	"BoxII"; Light responsive element (LRE) found in the parsley (P.c.) CHS-1 (chalcone synthase-1) gene promoter; Required for light responsiveness; nuclear protein binding site; Highly conserved in various light inducible gene promoters; See S000302;	Inducible in vivo DNA footprints define sequences necessary for UV light activation of the parsley chalcon sythase gene
HSELIKENTACIDICPR1	S000056	CNNGAANNNTTCNNG	"HSE-like motif" in -56 region of acidic PR1 gene of tobacco (N.t.); not found in basic PR1 gene;	DNA sequence analysis of a PR-1a gene from tobacco: Molecular relationship of heat shock and pathogen responses in plants.
LS5ATPR1	S000323	TCTACGTCAC	"LS5"; A negative regulatory element found in the Arabidopsis (A.t.) PR-1 gene promoter; Binding site of TGA2; NPR1 increased the binding of TGA2 to the element; NPR1 is essential in activating systemic, inducible plant defense response; See S000322; TGA6 expressed in roots in young seedlings; TGA2.1 is a direct transcriptional activator; TGA2.2 stabilizes TGA2.1 binding; NOTE: The motif sequence…	The Arabidopsis NPR1/NIM1 protein enhances the DNA binding activity of a subgroup of the TGA family of bZIP transcription factors
PALINDROMICCBOXGM	S000255	TGACGTCA	Palindromic C-box in soybean (G.m.); bZIP factors, STGA1 and STFs (STF1 and STF2) found in soybean apical hypocotyl, bind to this sequence;	STF1 is a novel TGACG-binding factor with a zinc-finger motif and a bZIP domain which heterodimerizes with GBF proteins
PREATPRODH	S000450	ACTCAT	"PRE (Pro- or hypoosmolarity-responsive element) found in the promoter region of proline dehydrogenase (ProDH) gene in Arabidopsis; Core of 9-bp sequence ACTCATCCT which is necessary for the efficient expression of ProDH in response to L-Pro and hypoosmolarity (Satoh et al., 2002); ATB2-binding site; Similar to GCN4 motif (ATGA(C/G)TCAT); ATB2 subgroup of bZIP transcription factors function as tr…	ACTCAT, a novel cis-acting element for proline- and hypoosmolarity-responsive expression of the ProDH gene encoding proline dehydrogenase in Arabidopsis.
ZDNAFORMINGATCAB1	S000321	ATACGTGT	"Z-DNA-forming sequence" found in the Arabidopsis (A.t.) chlorophyll a/b binding protein gene (cab1) promoter; Involved in light-dependent developmental expression of the gene; "Z-box"; Activation of Z-box containing promoters is regulated by downstream regulatory components, COP1 and HY5; phyB and CRY1 photoreceptors act redundantly to induce Z-box containing promoters in white light;	Identification of upstream regulatory elements involved in the developmental expression of the Arabidopsis thaliana cab1 gene.
2SSEEDPROTBANAPA	S000143	CAAACAC	Conserved in many storage-protein gene promoters; May be important for high activity of the napA promoter;	Disruption of an overlapping E-box/ABRE motif abolished high transcription of the napA storage-protein promoter in transgenic Brassica napus seeds.
AMMORESIVDCRNIA1	S000375	CGAACTT	Motif (IVD) found in the Chlamydomonas (C.R.) Nia1 gene promoter; Located between -51 and -42; Involved in Nia1 transcription repression;	Identification of short promoter regions involved in the transcriptional expression of the nitrate reductase gene in Chlamydomonas reinhardtii
AUXRETGA1GMGH3	S000234	TGACGTAA	"TGA-box #1" in putative auxin-resonsive element (AUXRE) of soybean (G.m.) GH3 promoter; Strong binding site for proteins in plant nuclear extracts;	Soybean GH3 promoter contains multiple auxin-inducible elements
AUXRETGA2GMGH3	S000235	TGACGTGGC	"TGA-box #2" in putative auxin-resonsive element (AUXRE) E1 of soybean (G.m.) GH3 promoter; Strong binding site for proteins in plant nuclear extracts; Hex-like element; E1 element=-249 to -203; E2 element=-241 to -224; Called G-box by Liu et al. (1997);	Soybean GH3 promoter contains multiple auxin-inducible elements
CARGNCAT	S000446	CCWWWWWWWWGG	Noncanonical CArG motif (CC-Wx8-GG) found in the promoter region of DTA1 (AtGA2ox6); A relevant cis element for the response to AGL15 (AGAMOUS-like 15) in vivo; W=A/T; See S000431 (C-Wx8-G), S000404 (CArG consensus; CC-Wx6-GG);	The embryo MADS domain protein AGAMOUS-Like 15 directly regulates expression of a gene encoding an enzyme involved in gibberellin metabolism.
CTRMCAMV35S	S000460	TCTCTCTCT	CT-rich motif (inverted GAGA) found in a 60-nucleotide region (S1) downstream of the transcription start site of the CaMV 35S RNA; Can enhance gene expression; Inverted GAGA; See also S000405, S000427 (GAGA); (TC)4T;	The cauliflower mosaic virus 35S promoter extends into the transcribed region.
GCBP2ZMGAPC4	S000351	GTGGGCCCG	Binding site of tobacco nuclear factor (GCBP-2) found in the maize (Z.m.) GapC4 (Glyceraldehyde-3-phosphate dehydrogenase 4) gene promoter; Located between -293 and -285; See S000350;	Anaerobiosis-specific interaction of tobacco nuclear factors with cis-regulatory sequences in the maize GapC4 promoter
HEXAT	S000334	TGACGTGG	"Hex motif"; Binding site of Arabidopsis (A.t.) bZIP protein TGA1 and G box binding factor GBF1; TGA1 and members of the GBF family differ in their DNA binding properties; G-Box-like element;	TGA1 and G-box binding factors: two distinct classes of Arabidopsis leucine zipper proteins compete for the G-box-like element TGACGTGG
LECPLEACS2	S000465	TAAAATAT	Core element in LeCp (tomato Cys protease) binding cis-element (from -715 to -675) in LeAcs2 gene;	A novel plant cysteine protease has a dual function as a regulator of 1-aminocyclopropane-1-carboxylic Acid synthase gene expression.
PROXBBNNAPA	S000263	CAAACACC	"prox B (proximal portion of B-box) found in napA gene of Brassica napus (B.n.); CA-rich sequence; Found between -130 and -124; Required for seed specific expression and ABA responsiveness; See S000262, S000264; dist B ABRE mediated transactivation by ABI3 adn ABI3-dependent response to ABA; a tetramer of the composite RY/G complex mediated only ABA-independent transactivation by ABI3; B2 domain …	Interaction between composite elements in the napA promoter: both the B-box ABA-responsive complex and the RY/G complex are necessary for seed-specific expression
TATABOX3	S000110	TATTAAT	"TATA box"; TATA box found in the 5'upstream region of sweet potato sporamin A gene;
AGCBOXNPGLB	S000232	AGCCGCC	"AGC box" repeated twice in a 61 bp enhancer element in tobacco (N.p.) class I beta-1,3-glucanase (GLB) gene; See S000036, S000089; "GCC-box"; Binding sequence of Arabidopsis AtERFs; AtERF1,2 and 5 functioned as activators of GCC box-dependent transcription; AtERF3 and 4 acted as repressors; AtERF proteins are stress signal-response factors; EREBP2 binding site; Conserved in most PR-protein genes…	A 61 bp enhancer element of the tobacco beta-1,3-glucanase B gene interacts with one or more regulated nuclear proteins
ANAERO3CONSENSUS	S000479	TCATCAC	One of 16 motifs found in silico in promoters of 13 anaerobic genes involved in the fermentative pathway (anaerobic set 1)(Mohanty et al., 2005); Arbitrary named ANAERO3CONSENSUS by the PLACEdb curator; See also S000477, S000478, S000480, S000481;	Detection and preliminary analysis of motifs in promoters of anaerobically induced genes of different plant species.
ATHB1ATCONSENSUS	S000317	CAATWATTG	Recognition sequence of Arabidopsis Athb-1 protein; Athb-1 protein has a HD-Zip motif (homeodomain (HD) with a closely linked leucine zipper motif (Zip)); HD-Zip domain binds to DNA as a dimer; See S000318; W=A/T;	The Athb-1 and -2 HD-Zip domains homodimerize forming complexes of different DNA binding specificities
ATHB5ATCORE	S000371	CAATNATTG	Consensus binding sequence for Arabidopsis (A.T.) class I HDzip (Homeodomein-leucine zipper) protein, ATHB5; ATHB5 protein forms dimers in solution; ATHB5 and ATHB6 exhibit identical DNA binding specificities; ATHB5 forms heterodimers with other class I HDzip proteins; See also S000475;	DNA-binding and dimerization preferences of Arabidopsis homeodomain-leucine zipper transcription factors in vitro
ERELEE4	S000037	AWTTCAAA	"ERE (ethylene responsive element)" of tomato (L.e.) E4 and carnation GST1 genes; GST1 is related to senescence; Found in the 5'-LTR region of TLC1.1 retrotransposon family in Lycopersicon chilense (Tapia et al.); ERE motifs mediate ethylene-induced activation of the U3 promoter region;	An ethylene-responsive enhancer element is involved in the senescence-related expression of the carnation glutathione-S-transferase (GSTI) gene.
S1FSORPL21	S000215	ATGGTATT	"S1F binding site" ("S1 site") in spinach (S.o.) RPL21 gene encoding the plastid ribosomal protein L21; Negative element; Might play a role in downregulating RPL21 promoter activity (Lagrange et al., 1993); See S000211 (SITE1SORPS1), S000166 (S2FSORPL21);	Sequence specific interaction between S1F, a spinach nuclear factor, and a negative cis-element conserved in plastid-related genes
CARGATCONSENSUS	S000404	CCWWWWWWGG	"CArG consensus" sequence found in the promoter of Arabidopsis (A.t.) SOC1 which is the MADS-box flowering-time gene; FLC is a component of the vernalization (low-temperature) pathway binds directly to this site and blocks transcriptional activation of SOC1 by CONSTANS (CO); See also S000342 (AGAMOUSATCONSENSUS); W=A/T;	Antagonistic regulation of flowering-time gene SOC1 by CONSTANS and FLC via separate promoter motifs
CCA1ATLHCB1	S000149	AAMAATCT	CCA1 binding site; CCA1 protein (myb-related transcription factor) interact with two imperfect repeats of AAMAATCT in Lhcb1*3 gene of Arabidopsis thaliana (A.t.); Related to regulation by phytochrome;	A myb-related transcription factor is involved in the phytochrome regulation of an Arabidopsis Lhcb gene.
CELLCYCLESC	S000031	CACGAAAA	"cell cycle box" found in URS2 (-940/-200) of HO gene of S.cerevisiae; cell-cycle-specific activation of transcription;	Cell cycle control of the yeast HO gene: cis- and trans-acting regulators.
SITEIOSPCNA	S000224	CCAGGTGG	"Site I" of rice (O.s.) PCNA (proliferating cell nuclear antigen) gene; Found at -201 to -194; Resemble G-box; May contribute in part to transcriptional activation;	Two of three promoter elements identified in a rice gene for proliferating cell nuclear antigen are essential for meristematic tissue-specific expression
EMHVCHORD	S000452	TGTAAAGT	"Endosperm motif (EM)" found in the promoter of barley (H.v.) c-hordein gene; Involved in the nitrogen response of c-hordein promoter;	The nitrogen response of a barley C-hordein promoter is controlled by positive and negative regulation of the GCN4 and endosperm box.
TGTCACACMCUCUMISIN	S000422	TGTCACA	"TGTCACA motif" found in the region (from -254 to -215) of cucumisin (a subtilisin-like serine protease) in the fruit of melon (Cucumis melo L.); A novel enhancer element necessary for fruit-specific expression of the cucumisin gene;	TGTCACA motif is a novel cis-regulatory enhancer element involved in fruit-specific expression of the cucumisin gene.
E2FBNTRNR	S000367	GCGGCAAA	"E2Fb" found in the tobacco (N.t.) RNR (Ribonucleotide reductase) gene promoter; Binding site of tobacco E2F; Involved in upregulation of the promoter at G1/S transition; See S000366; "dE2F (distal reverse E2F element)" important for regulating specific RNR1a gene expression in respsonse to UV-C irradiation; See S000455;	Cell cycle regulation of the tobacco ribonucleotide reductase small subunit gene is mediated by E2F-like elements
EVENINGAT	S000385	AAAATATCT	"Evening element" found 46 times in the promoters of 31 cycling genes in Arabidopsis thaliana (Harmer et al. 2000); Required for circadian control of gene expression; "EE (evening element) motif"; Also found in the promoter of the Solanum melongena gene encoding cysteine protease, and identified as cis-element for its circadian regulation (Rawat et al. 2005);	Orchestrated transcription of key pathways in Arabidopsis by the circadian clock
ABADESI1	S000007	RTACGTGGCR	Responsive to ABA and desiccation; "Motif I" of rice rab16A-D (initially called rab-21); Expressed in seeds late during embryogenesis; Induced by ABA and osmotic stress in vegetative tissues; Contains ACGT motif; transacting factor: TAF-1;	Nuclear proteins bind conserved elements in the abscisic acid-responsive promoter of a rice rab gene.
ABREATRD22	S000013	RYACGTGGYR	"ABRE (ABA responsive element)" in Arabidopsis (A.t.) dehydration-responsive gene rd22; R=A/G; Y=C/T;	Identification of a cis-regulatory region of a gene in Arabidopsis thaliana whose induction by dehydration is mediated by abscisic acid and requires protein synthesis.
GBOX10NT	S000272	GCCACGTGCC	One of 11 G-box sequences in tobacco (N.t.); Required for high-level constitutive expression in seed, leaf, root, axillary bud, almost all parts of flower buds and pollen;	A G-box motif (GCCACGTGCC) tetramer confers high-level constitutive expression in dicot and monocot plants
JASE1ATOPR1	S000388	CGTCAATGAA	"JASE1"found in promoter of Arabidopsis thaliana 12-oxo-phytodienoic acid-10,11-reductase (OPR1) gene; Located between -179 and -170; Involved in up-regulation by both senescence and JA;	Identical promoter elements are involved in regulation of the OPR1 gene by senescence and jasmonic acid in Arabidopsis
LRENPCABE	S000231	ACGTGGCA	"LRE"; A positive light regulatory element in tobacco (N.p.) CAB (cab-E) gene; Located at -241;	Both positive and negative regulatory elements mediate expression of a photoregulated CAB gene from Nicotiana plumbaginifolia
MARARS	S000064	WTTTATRTTTW	"ARS element"; Motif found in SAR (MAR);	Studies on scaffold attachment sites and their relation to genome function.
TELOBOXATEEF1AA1	S000308	AAACCCTAA	"telo-box" (telomere motif) found in the Arabidopsis (A.t.) eEF1AA1 gene promoter; Conserved in all known plant eEF1A gene promoters; Found in the 5' region of numerous genes encoding components of the translational apparatus; Required for the activation of expression in root primordia; Acts co-operatively with tef-box; Binding site of AtPur alpha-1; See S000309, S000474;	Plant interstitial telomere mitifs participate in the control of gene expression in root meristems
DR5GMGH3	S000337	CCTTTTGTCTC	"DR5"; A highly active synthetic auxin response element; Created by site-directed mutations in a natural composite AuxRE found in the soybean GH3 promoter; The DR5 showed greater auxin responsiveness; Binding site of ARF1; See S000270;	Aux/IAA proteins repress expression of reporter genes containing natural and highly active synthetic auxin response elements
PIATGAPB	S000381	GTGATCAC	"PI" found in the Arabidopsis thaliana(A.T.) GAPB gene promoter; Located between -157 and -150; Mutations in the "PI" resulted in reductions of light-activated gene transcription; GAPB encodes the B subunit of chloroplast glyceraldehyde-3-phosphate dehydrogenase(GADPH) of A.T.;	Promoter analysis of the nuclear gene encoding the chloroplast glyceraldehyde-3-phosphate dehydrogenase B subunit of Arabidopsis thaliana
CMSRE1IBSPOA	S000511	TGGACGG	CMSRE-1 (Carbohydrate Metabolite Signal Responsive Element 1) found in the promoter of sweet potato (I.b.) sporamin A gene;	Two cis-acting regulatory elements are involved in the sucrose-inducible expression of the sporamin gene promoter from sweet potato in transgenic tobacco.
O2F2BE2S1	S000163	GCCACCTCAT	opaque-2 recognition site F2 in Bertholletia excelsa (Brazil nut tree) 2S storage protein gene (be2S1); O2 protein binds to F1, F2 and F3 sequences of be2S1 promoter; F2 is a new O2-binding sequence related to the O2 target sites of the Coix alpha-coxin, the maize b-32 genes and the AP-1 pseudopalindrome;	ACGT and vicilin core sequences in a promoter domain required for seed-specific expression of a 2S storage protein gene are recognized by the opaque-2 regulatory protein.
TATABOX1	S000108	CTATAAATAC	"TATA box"; TATA box found in the 5'upstream region of rice alpha-amylase; TATA box found in beta-phaseolin promoter (Grace et al.); sequence and spacing of TATA box elements are critical for accurate initiation (Grace et al.);	Sequence and spacing of TATA box elements are critical for accurate initiation from the beta-phaseolin promoter.
MNF1ZMPPC1	S000251	GTGCCCTT	"MNF1" binding site in maize (Z.m.) Ppc1 (phosphoenolpyruvate carboxylase) gene promoter; Involved in light induction;	Identification of preferred binding sites of a light-inducible DNA-binding factor (MNF1) within 5'-upstream sequence of C4-type phosphoenolpyruvate carboxylase gene in maize
SBOXATRBCS	S000500	CACCTCCA	"S-box" conserved in several rbcS promoters in Arabidopsis; ABI4 binding site; "Important for the sugar and ABA responsiveness of CMA5"(Acevedo-Hernandez et al., 2005);	Sugar and ABA responsiveness of a minimal RBCS light-responsive unit is mediated by direct binding of ABI4.
HDZIP2ATATHB2	S000373	TAATMATTA	Binding site of the Arabidopsis (A.T.) homeobox gene (ATHB-2) found in its own promoter; Located between -72 and -80; Similar to the HD-ZIP-2 binding consensus sequence; ATHB-2 is regulated by light signals which function as a negative autoregulator of its own gene; M=C/A;	Negative autoregulation of the Arabidopsis homeobox gene ATHB-2
LEAFYATAG	S000432	CCAATGT	Target sequence of LEAFY in the intron of AGAMOUS gene in Arabidopsis; See Lohmann et al. Cell 105:793-803 (2003);	Isolation and characterization of a rice WUSCHEL-tyope homoebox gene that is specifically expressed in the central cells of a quiescent center in the root apical meristem.
AUXREPSIAA4	S000026	KGTCCCAT	"AuxRE (Auxine responsive element )" of pea (P.s.) PS-IAA4/5 gene; Indoleacetic acid-inducible genes; domain A; TGA1a is preferentially expressed in root tip meristems; TGA1a may contribute to the expression of GST isoenzymes, especially in root tip meristems;	Identification of the auxin-responsive element, AuxRE, in the primary indoleacetic acid-inducible gene, PS-IAA4/5, of pea (Pisum sativum).
GGTCCCATGMSAUR	S000360	GGTCCCAT	Sequence found in NDE element in Soybean (G.m.) SAUR (Small Auxin-Up RNA) 15A gene promoter; Involved in auxin responsiveness; See S000270, S000359;	Multiple auxin response modules in the soybean SAUR 15A promoter
CEREGLUBOX1PSLEGA	S000032	TGTTAAAGT	"cereal glutenin box" in pea legumin gene (legA); sequence homologous to the cereal glutenin gene control element ("-300 element");	Sequences responsible for the tissue specific promoter activity of a pea legumin gene in tobacco.
CEREGLUBOX2PSLEGA	S000033	TGAAAACT	"cereal glutenin box" in pea legumin gene (legA); sequence homologous to the cereal glutenin gene control element ("-300 element");	Sequences responsible for the tissue specific promoter activity of a pea legumin gene in tobacco.
ABREMOTIFAOSOSEM	S000299	TACGTGTC	"motif A" ABRE-like sequence found in rice (O.s.) Osem gene promoter; Essential for activation by VP1; Important for regulation by ABA; See S000102, S000300; TRAB1, bZIP transcription factor, interacts with VP1 and mediates abscisic acid-induced transcritption;	Regulation of the Osem gene by abscisic acid and the transcriptional activator VP1: analysis of cis-acting promoter elements required for regulation by abscisic acid and VP1
ACGTABREMOTIFAOSOSEM	S000281	TACGTGTC	"ABRE motif A" found in the promoter of the rice (O.s.) Osem gene; ACGT-containing ABRE; Required for ABA-responsiveness and VP1 activation; Binding site of TRAB1; Motif A and CE3 (S000282) are functionally equivalent; TRAB1, bZIP transcription factor, interacts with VP1 and mediates abscisic acid-induced transcritption;	ACGT-containing abscisic acid response element (ABRE) and coupling element 3 (CE3) are functionally equivalent
ARE1	S000022	RGTGACNNNGC	"ARE (antioxidant response element)"; antioxidant response element of rat glutathione S-transferase Ya subunit, and rat NAD(P)H:quinone reductase genes;	The antioxidant responsive element. Activation by oxidative stress and identification of the DNA consensus sequence required for functional activity.
CACGCAATGMGH3	S000368	CACGCAAT	Sequence found in D4 element in Soybean (G.m.) GH3 gene promoter; Showed constitutive activity with TGTCTC element (See S000270); Confers auxin inducibility; Binding site of nuclear protein; See also S000369;	Composite structure of auxin response elements
GBOXSORBCS1	S000380	TCCACGTGGT	"G-box" found in the spinach(S.O.) RBCS-1 gene promoter; Located between -219 and -212; G-box trimer confers relatively high level expression in roots;	Promoters from genes for plastid proteins possess regions with different sensitivities toward red and blue light
VOZATVPP	S000456	GCGTNNNNNNNACGC	"VOZ-binding sequence" found in the promoter of A. thaliana V-PPase (vacuolar H+-pyrophosphatase) gene; Involved in its expression during pollen development; one-zinc finger;(Mitsuda et al., 2004);	VOZ; isolation and characterization of novel vascular plant transcription factors with a one-zinc finger from Arabidopsis thaliana.
ABREDISTBBNNAPA	S000262	GCCACTTGTC	"dist B (distal portion of B-box)" found in napA gene of Brassica napus (B.n.); Shows similarity to ABRE; Found between -148 and -124; Required for seed specific expression and ABA responsiveness; See S000263, S000264; dist B ABRE mediated transactivation by ABI3 adn ABI3-dependent response to ABA; a tetramer of the composite RY/G complex mediated only ABA-independent transactivation by ABI3; B2 …	Interaction between composite elements in the napA promoter: both the B-box ABA-responsive complex and the RY/G complex are necessary for seed-specific expression
MARABOX1	S000063	AATAAAYAAA	"A-box" found in SAR(scaffold attachment region; or matrix attachment region, MAR);	Studies on scaffold attachment sites and their relation to genome function.
LTREATLTI78	S000157	ACCGACA	Putative low temperature responsive element (LTRE); Found in Arabidopsis thaliana (A.t.) low-temperature-induced (lti) genes, lti78 and lti65; Repeated four times in lti78 which is also known as cor78 and rd29A (see S000152)(Baker et al., Plant Mol Biol 24:701(1994)); Found also in barley low temperature responsive genes, blt4.2, blt4.6, blt4.9 (lipid transfer genes); cold inducible; See LTRECORE…	Differential expression of two related, low-temperature-induced genes in Arabidopsis thaliana (L.) Heynh.
E2FAT	S000417	TYTCCCGCC	"E2F-binding site" found in many potential E2F target genes; most potential E2F targets identified in silico show a cell cycle-regulated expression; Y=T/C; see S000366;	A genome-wide identification of E2F-regulated genes in Arabidopsis.
SORLIP4AT	S000485	GTATGATGG	one of "Sequences Over-Represented in Light-Induced Promoters (SORLIPs) in Arabidopsis; Computationally identified phyA-induced motifs; See also S000482, S000483, S000484, S000486 (all SORLIPs), and also S000487, S000488, S000489, S000490 (all SORLREPs);	Identification of promoter motifs involved in the network of phytochrome A-regulated gene expression by combined analysis of genomic sequence and microarray data.
SORLREP4AT	S000489	CTCCTAATT	one of "Sequences Over-Represented in Light-Repressed Promoters (SORLREPs) in Arabidopsis; Computationally identified phyA-repressed motifs; Common in circadian-regulated promoters; See also S000487, S000488, S000490 (all SORLREPs); and also S000482, S000483, S000484, S000485, S000486 (all SORLIPs);	Identification of promoter motifs involved in the network of phytochrome A-regulated gene expression by combined analysis of genomic sequence and microarray data.
SP8BFIBSP8AIB	S000183	ACTGTGTA	One of SPBF binding site (SP8a); Found at -155 of gSPO-A1 (sporamin) gene, and also at -880 of gB-Amy (beta-amylase) gene in sweet potato (I.b.); SP8BF recognizes both SP8a and SP8b sequences; See also SP8BFIBSP8BIB (S000184); SP8BF activity is also found in tobacco; "SP8a" found in the 5' upstream region of three differnt genes coding for sporamin and beta-amylase; Binding site of SPF1; SPF1 als…	The nuclear factor SP8BF binds to the 5'-upstream regions of three different genes coding for major proteins of sweet potato tuberous roots
GAGA8HVBKN3	S000427	GAGAGAGAGAGAGAGA	"GA octodinucleotide repeat" found in intron IV of the barley (H.v.) gene Bkn3; Binding site for GAGA-binding factor BBR; See S000405 (GAGA element in the soy bean Gsa1 gene);	The GA octodinucleotide repeat binding factor BBR participates in the transcriptional regulation of the homeobox gene Bkn3.
GT1MOTIFPSRBCS	S000051	KWGTGRWAAWRW	"GT-1 motif"; "Consensus sequence of rbcS BOX II, III, II', III'"; "GT-1 box"; 5' upstream region (-151) of pea (P.s.) rbcS gene; binding with trans factor GT-1; See S000125 GT1CORE; K=G/T; W=A/T; R=A/G; For a compilation of related GT elements and factors, see Villain et al. (1996);	Binding site requirements for pea nuclear protein factor GT-1 correlate with sequences required for light-dependent transcriptional activation of the rbcS-3A gene.
WRECSAA01	S000496	AAWGTATCSA	"Wound-responsive element (WRE)" found in the promoter region of cucumber (C.s.) ascorbate oxidase gene, CsAAO1; Binding site of proteins in tobacco nuclear extracts; W=A/T; S=C/G;	Wound-inducible nuclear protein binds DNA fragments that regulate a proteinase inhibitor II gene from potato.
E2FANTRNR	S000366	TTTCCCGC	"E2Fa element" found in the tobacco (N.t.) RNR (Ribonucleotide reductase) gene promoter and in the Arabidopsis thaliana (A.t.) CDC6 gene promoter; Binding site of tobacco and Arabidopsis E2F; Involved in upregulation of the promoter at G1/S transition; See S000367;	Cell cycle regulation of the tobacco ribonucleotide reductase small subunit gene is mediated by E2F-like elements
GT2OSPHYA	S000207	GCGGTAATT	GT-2 (a rice nuclear protein) binding site in a rice (O.s.) phyA promoter; phyA gene are transcriptionaly repressed in response to light; One of GT elements; For a compilation of related GT elements and factors, see Villain et al. (1996); The HMG-1/Y protein PF1 stimulates binding of the GT-2 to PHYA gene promoter;	A trans-acting factor that binds to a GT-motif in a phytochrome gene promoter
S2FSORPL21	S000166	CCATACATT	"S2F binding site" ("S2 site") in spinach RPL21 gene encoding the plastid ribosomal protein L21; S2 site (CATACAWW) is conserved in promoter region of many nuclear genes encoding plastid proteins; Leaf-specific, light-independent regulatory element; S2 site is related to but different from the light-responsive GT-1 binding site (Lagrange et al., 1997); For a compilation of related GT elements and…	S2F, a leaf-specific trans-acting factor, binds to a novel cis-acting element and differentially activates the RPL21 gene.
ANAERO4CONSENSUS	S000480	GTTTHGCAA	One of 16 motifs found in silico in promoters of 13 anaerobic genes involved in the fermentative pathway (anaerobic set 1)(Mohanty et al., 2005); Arbitrary named ANAERO4CONSENSUS by the PLACEdb curator; See also S000477, S000478, S000479, S000481; H=A/T/C;	Detection and preliminary analysis of motifs in promoters of anaerobically induced genes of different plant species.
ATHB2ATCONSENSUS	S000318	CAATSATTG	Recognition sequence of Arabidopsis Athb-2 protein; Athb-2 protein has a HD-Zip motif (homeodomain (HD) with a closely linked leucine zipper motif (Zip)); See S000317; S=C/G;	The Athb-1 and -2 HD-Zip domains homodimerize forming complexes of different DNA binding specificities
CDA1ATCAB2	S000440	CAAAACGC	CDA-1 (CAB2 DET1-associated factor 1) binding site in DtRE (dark response element) f of chlorophyll a/b-binding protein2 (CAB2) gene in Arabidopsis;	HY5, circadian clock-assosiated 1, and a cis-lelement, DET1 dark response element, mediate DET1 regulation of chlorophyll a/b-binding protein2 expression.
-300MOTIFZMZEIN	S000002	RTGAGTCAT	Motif in -300 elements of alpha-zein genes of maize (Z.m.); homologous to the sequence to which transacting factors of AP-1, fos, jun or yeast hisS bind;	Identification of an enhancer element for the endosperm-specific expression of high molecular weight glutenin.
GLMHVCHORD	S000451	RTGASTCAT	"GLM (GCN4-like motif)" found in the promoter of barley (H.v.) B1- and c-hordein gene; Involved in the nitrogen response of c-hordein promoter; R=A/G; S=C/G; See also S000277 (GCN4OSGLUB1); SPA, a seed-specific basic leucine zipper protein from wheat, can activate transcription from the GCN4-like motif (GLM) of -326 LMWG-1D1 promoter (Albani et al., 1997);	The nitrogen response of a barley C-hordein promoter is controlled by positive and negative regulation of the GCN4 and endosperm box.
DREDR1ATRD29AB	S000152	TACCGACAT	Related to responsiveness to drought, low-temperature or high-salt stress; See S000153, S000157; Binding site of DREB1 and DREB2: Binding site of Arabidopsis CBF1(C-repeat/DRE binding factor); Overexpression of DREB1A activated the expression of stress tolerance genes; CBF1 overexpression induces COR genes and enhances freezing tolerance; Heterologous CBF1 expression enhances oxidative stresses t…	Improving plant drought, salt, and freezing tolerance by gene transfer of a single stress-inducible transcription factor
O2F3BE2S1	S000164	TCCACGTACT	opaque-2 recognition site F3 in Bertholletia excelsa (Brazil nut tree) 2S storage protein gene (be2S1); O2 protein binds to F1, F2 and F3 sequences of be2S1 promoter; F3 is hybrid of A/G box;	ACGT and vicilin core sequences in a promoter domain required for seed-specific expression of a 2S storage protein gene are recognized by the opaque-2 regulatory protein.
SPHCOREZMC1	S000154	TCCATGCAT	Core of Sph element; Core motif of Sph element in maize (Z.m.) C1 gene to which maize VP1 (viviparous 1) protein binds; VP1-responsive element; see RYREPEAT4 (S000010); VP1 gene is specifically required for expression of the maturation program in seed development; VP1 is a novel transcription factor possibly involved in potentiation of a seed-specific hormone response;	The conserved B3 domain of VIVIPAROUS1 has a cooperative DNA binding activity.
NRRBNEXTA	S000242	TAGTGGAT	"NRR (negative regulatory region)" in promoter region of Brassica napus (B.n.) extA extensin gene; Removal of this region leads to expression in all tissues within the stem internode, petiole and root;	Promoter regions of the extA extensin gene from Brassica napus control activation in response to wounding and tensile stress
TCA1MOTIF	S000159	TCATCTTCTT	TCA-1 (tobacco nuclear protein 1) binding site; Related to salicylic acid-inducible expression of many genes; Found in barley beta-1,3-glucanase and over 30 different plant genes which are known to be induced by one or more forms of stress; A similar sequence (TCATTTCTT) was found in tobacco Tnt1 retrotransposon promoter (Mhiri et al., 1997);	Salicylic acid-inducible binding of a tobacco nuclear protein to a 10 bp sequence which is highly conserved amongst stress-inducible genes.
ACGTROOT1	S000016	GCCACGTGGC	"ACGT motif" related to root expression; Gene: synthetic; perfect palindromic sequence (PA) containing G-box-related sequence; transacting factor: TAF-1 ?; Binding of SGBF-1 (a Soybean G-box binding bZIP transcription factor) to ABRE is enhanced by SCOF-1 (a zinc finger protein ); Transcription of SCOF-1 is induced by low temperature and ABA;	Two G-box-related sequences confer different expression patterns in transgenic tobacco
CPRFPCCHS	S000313	CCACGTGGCC	"BoxII"; Binding site of CPRF-1, -2, -3 and -4(Common Plant Regulatory Factor) in the parsley (P.c.) light responsive chalcone synthase (CHS) gene promoter; CPRF proteins are bZIP class transcription factors; CPRF proteins participates in the light-mediated activation of the CHS gene in parsley; "ACE"; The proline-rich domains of CPRF1 and 4 activate transcription; CPRF1-containing bZIP heterodim…	Light-inducible and constitutively expressed DNA-binding proteins recognizing a plant promoter element with functional relevance in light responsiveness
RE1ASPHYA3	S000195	CATGGGCGCGG	RE1 (putative repressor element) responsible for Pfr-directed repression of oat (A.s.) phyA3 phytochrome gene; Also found in pea AS1 (asparagine synthetase) gene (Ngai, Tsai, Coruzzi: Plant J 12:1021-1234 (1997));	A negatively acting DNA sequence element mediates phytochrome-directed repression of phyA gene transcription
BBOXSITE1STPAT	S000398	GCTAAACAAT	"10 base pair motif (site 1)" within the B-box found in the potato patatin gene promoter; Involved in potato tuber-specific and sucrose-inducible gene expression; Storekeeper (STK) binds to this region and regulates patatin expression in potato;	Storekeeper defines a new class of plant-specific DNA-binding proteins and is a putative regulator of patatin expression
TE2F2NTPCNA	S000397	ATTCCCGC	"te2f-2" found in the promoter of tobacco PCNA gene; Located between -84 and -77; Binding site of OsE2F1 and OsE2F2; Involved in transcriptional activation in actively dividing cells and tissue;	E2F sites that can interact with E2F proteins cloned from rice are required for meristematic tissue-specific expression of rice and tobacco proliferating cell nuclear antigen promoters
MRNA3ENDTAH3	S000069	AATGGAAATG	Cis element in 3' end region of wheat (T.a.) histone H3 mRNA; 3' end formation; Also found in histone genes of other plants, yeast, etc;	The conserved 3'-flanking sequence, AATGGAAATG, of the wheat histone H3 gene is necessary for the accurate 3'-end formation of mRNA.
ELRENTCHN50	S000155	GGTCANNNAGTC	Elicitor-responsive element (ElRE); Found in tobacco (N. t.) basic class I chitinase gene (CHN50);	Interaction of tobacco nuclear protein with an elicitor-responsive element in the promoter of a basic class I chitinase gene.
GARE2OSREP1	S000420	TAACGTA	"Gibberellin-responsive element (GARE)" found in the promoter region of a cystein proteinase (REP-1) gene in rice; See S000020;	Two cis-acting elements necessary and sufficient for gibberellin-upregulated proteinase expression in rice seeds
POLLEN2LELAT52	S000246	TCCACCATA	One of two co-dependent regulatory elements responsible for pollen specific activation of tomato (L.e.) lat52 gene; Found at -60 to -52 region; See S000245 (POLLEN1LELAT52); AGAAA (S000245) and TCCACCATA are required for pollen specific expression;	Functional architecture of a late pollen promoter: pollen-specific transcription is developmentally regulated by multiple stage-specific and co-dependent activator elements
OCTAMERMOTIFTAH3H4	S000076	CGCGGATC	"Octamer motif" found in promoter of wheat (T.a.) histone genes H3 and H4, and corn histone genes H3 and H4; Arabidopsis histone H4; "histone-specific octamer"; About half of the Oct motifs are present together with another element, HexA, TCA or CCAAT-box, forming OCES (Oct-containing composite elements);	Nucleotide sequences of two corn histone H3 genes. Genomic organization of the corn histone H3 and H4 genes.
PALBOXPPC	S000136	YTYYMMCMAMCMMC	Box P; Consensus; One of three putative cis-acting elements (boxes P, A, and L) of phenylalanine ammonia-lyase (PAL; EC 4.3.1.5) genes in parsley (P.c.); "None of these elements (boxes P, A, and L) alone, or the promoter region containing all of them together, conferred elicitor or light responsiveness. These elements appear to be necessary but not sufficient for elicitor- or light-mediated PAL g…	Modes of expression and common structural features of the complete phenylalanine ammonia-lyase gene family in parsley.
OCTAMOTIF2	S000116	CGCGGCAT	Octamer motif found in histone-gene-specific consensus sequences; 200 base upstream from the initiation codon ATG; Exist in all of seven plant histone genes;	Nucleotide sequences of two corn histone H3 genes. Genomic organization of the corn histone H3 and H4 genes.
INTRONUPPER	S000085	MAGGTAAGT	"5' exon-intron splice junctions" of plant introns; Plant intron upper sequence; Consensus sequence for plant introns;	A catalog of splice junction and putative branch point sequences from plant introns.
ACGTSEED3	S000019	GTACGTGGCG	"ACGT motif" related to seed expression; Gene: synthetic; wild-type motif (Iwt) containing G-box-related sequence; transacting factor: bZIP ?; A tobacco bZip transcription activator (TAF-1) binding site;	Two G-box-related sequences confer different expression patterns in transgenic tobacco.
VSF1PVGRP18	S000249	GCTCCGTTG	VSF-1 binding site in French bean (P.v.) grp1.8 gene promoter; VSF-1 is a tomato bZIP transcription factor; VSF-1 binding site is found in 28 bp vs-1 element; This sequence controls vascular gene expression in transgenic tobacco; "VS-1" found in bean grp1.8 gene promoter; Located between -203 and -176; Partially overlaps with NRE; Confers xylem-specific expression;	Specific interaction of the tomato bZIP transcription factor VSF-1 with a non-palindromic DNA sequence that controls vascular gene expression
CE3OSOSEM	S000282	AACGCGTGTC	"CE3 (Coupling Element 3)" found in the promoter of the rice (O.s.) Osem gene; Required for ABA-responsiveness and VP1 activation; Binding site of TRAB1; Motif A and CE3 (S000281) are functionally equivalent; TRAB1, bZIP transcription factor, interacts with VP1 and mediates abscisic acid-induced transcritption;	ACGT-containing abscisic acid response element (ABRE) and coupling element 3 (CE3) are functionally equivalent
AGATCONSENSUS	S000316	TTWCCWWWWNNGGWW	Binding consensus sequence for the product of the Arabidopsis (A.t.) floral homeotic gene AGAMOUS (AG); AG protein contains a region similar to the DNA binding domain of SRF and MCM1; The consensus sequence contains a CArG box; AG protein is a putative transcription factor for floral genes; H=A/T/C; W=A/T; See S000342; MADS domain and I region of AGAMOUS are sufficient and necessary for DNA bindi…	Isolation and characterization of the binding sequences for the product of the Arabidopsis floral homeotic gene AGAMOUS
SITEIIBOSPCNA	S000217	TGGTCCCAC	"Site IIb" of rice PCNA (proliferating cell nuclear antigen) gene; Found at -178 to -169; Binding site for two nuclear proteins, PCF1 and PCF2 (Kosugi and Ohashi, 1997); Suggested to be involved in meristematic tissue-specific expression; Resemble the conserved motif (T/GGTCCCAT) found in promoter regions of auxin-regulated genes; See S000026 (AUXREPSIAA4);	Two of three promoter elements identified in a rice gene for proliferating cell nuclear antigen are essential for meristematic tissue-specific expression
ARECOREZMGAPC4	S000393	AGCAACGGTC	Putative binding site for a Myb found in the promoter of maize glycolytic glyceraldehyde-3-phospate dehydrogenase 4 (GapC4) gene; Essential for anaerobic induction;	The TATA box and a Myb binding site are essential for anaerobic expression of a maize GapC4 minimal promoter in tobacco
CAATBOX2	S000029	GGCCAATCT	"CAAT box" found in the 5' upstream region (-80) of many eukaryotic genes; GGC(or T)CAATCT;
GCAACREPEATZMZEIN	S000027	GCAACGCAAC	"GCAAC repeat" found in the 22bp recognition site for beta-1 factor in the promoter of beta-zein (prolamin type) gene of maize (Z.m.); GCAAC is the core recognition sequence of the protein encoded by the retroviral oncogene myb (Biedenkapp et al. Nature 335:835-837 (1988));	Binding of an endosperm-specific nuclear protein to a maize beta-zein gene correlates with zein transcriptional activity
GLUTAACAOS	S000045	AACAAACTCTAT	"glutelin common motif"; "AACA motif"; Conserved in all member of rice (0.s.) glutelin; -74 to -64;	Interaction of an immature seed-specific trans-acting factor with the 5' upstream region of a rice glutelin gene.
GAGAGMGSA1	S000405	GAGAGAGAGAGAGAGAGA	"GAGA element" found in the promoter of the heme and chlorophyll synthesis gene Gsa1 in soybean (G.m.); GAGA binding protein (GBP) binds to (GA)n/(CT)n DNA;	Identification of a Soybean Protein That Interacts with GAGA Element Dinucleotide Repeat DNA
GBOXPC	S000324	ACCACGTGGC	"G box"; Binding site of parsley (P.c.) cytosolic G-box binding factors (cytosolic GBFs); Cytosolic G-Box binding activity is modulated by light; DNA binding activity of cytosolic GBFs is regulated by cytosolic phosphorylation/dephospholylation activities; Cytosolic GBFs are translocated to the nucleus in a light-regulated manner;	Light-regulated modification and nuclear translocation of cytosolic G-box binding factors in parsley
AGAMOUSATCONSENSUS	S000342	TTDCCWWWWWWGGHAA	Binding consensus sequence of Arabidopsis (A.t.) AGAMOUS MADS domain; MCM1 binding-sites in a-mating-type-specific promoters of Saccharomyces cerevisiae show similarities with the binding-site sequence of the AGAMOUS MADS domain; See S000316; MADS domain and I region of AGAMOUS are sufficient and necessary for DNA binding; Both the K domain and C region are indispensable for AG function in flower…	Nucleotide sequences recognized by the AGAMOUS MADS domain of Arabidopsis thaliana in vitro
AGL1ATCONSENSUS	S000338	NTTDCCWWWWNNGGWAAN	Binding consensus sequence of Arabidopsis (A.t.) AGL1 (AGAMOUS-like 1); AGL1 contains MADS domain; See S000339; AGL20 is a MADS domain gene from Arabidopsis that is activated in shoot apical meristem during the transition to flowering; AGL20 is also regulated by the Gibberellin pathway; Complex regulatory net works involving several MADS-genes underlie development of vegetative structures;	DNA binding properties of two Arabidopsis MADS domain proteins: binding consensus and dimer formation
AAGACGTAGATACL12	S000344	AAGACGTAG	Sequence found in Arabidopsis (A.t.) acyl carrier protein (ACP), Acl1.2, gene promoter; Contains bZIP core motif (ACGT);	Identification of domains in an Arabidopsis acyl carrier protein gene promoter required for maximal organ-specific expression
OPAQUE2ZMB32	S000077	GATGAYRTGG	"opaque-2 binding site" of maize (Z.m.) b-32 (type I ribosome-inactivating protein gene; O2; O2S; O2S and GARE form a gibberellin response complex (GARC)(Rogers and Rogers, 1992);	Regulation of storage protein synthesis in cereal seeds: developmental and nutritional aspects.
SITEIIAOSPCNA	S000216	TGGGCCCGT	"Site IIa" of rice (O.s.) PCNA (proliferating cell nuclear antigen) gene; Found at -197 to -188; Binding site for two nuclear proteins, PCF1 and PCF2 (Kosugi and Ohashi, 1997); Suggested to be involved in meristematic tissue-specific expression; Resemble the conserved motif (T/GGTCCCAT) found in promoter regions of auxin-regulated genes; See S000026 (AUXREPSIAA4);	Two of three promoter elements identified in a rice gene for proliferating cell nuclear antigen are essential for meristematic tissue-specific expression
ACIIIPVPAL2	S000194	GTTAGGTTC	ACIII element found at -246 to -238 of bean (P.v.) PAL2 promoter; ACIII element is required for vascular-specific gene expression; See also ACIPVPAL2 (S000192) and ACIIPVPAL2 (S000193); Three AC-elements, which are possible Myb protein binding sites, together with a G-box, interact to direct the complex patterns of tissu-specific expression of pAL2 gene;	Tow classes of cis sequences contribute to tissue-specific expression of a PAL2 promoter in transgenic tobacco

## Sheet: Table S6
Table S6. List of putative miRNAs targeted BdAP2/ERF predicted by psRNATarget tool
miRNA_Acc.	Target_Acc.	Expectation	UPE	miRNA_start	miRNA_end	Target_start	Target_end	miRNA_aligned_fragment	Target_aligned_fragment	Inhibition	miR position binding with respect to CDS
bdi-miR172	BdAP2/ERF002	0	21.023	1	21	1256	1276	AGAAUCCUGAUGAUGCUGCAG	CUGCAGCAUCAUCAGGAUUCU	Cleavage	Inside CDS & After AP2 domain
bdi-miR7752	BdAP2/ERF006	3	12.952	1	20	547	566	AAAAUGAUAGGUUGGAAGAA	UUUUUCCAAACUAUCAUGUU	Translation	Inside CDS & After AP2 domain
bdi-miR172	BdAP2/ERF008	2	24.942	1	20	1038	1057	AGAAUCCUGAUGAUGCUGCA	AGCAGCAUCAUCAGGAUUCC	Cleavage	Inside CDS & After AP2 domain
bdi-miR172	BdAP2/ERF023	0	15.675	1	21	1368	1388	AGAAUCCUGAUGAUGCUGCAG	CUGCAGCAUCAUCAGGAUUCU	Cleavage	Inside CDS & After AP2 domain
bdi-miR7717	BdAP2/ERF023	3	15.418	1	24	1150	1173	UUAGUUGACUGAGAAAUAGACGGU	GCCCUUUGUUUCUCAGCCAGUUAA	Cleavage	Inside CDS & After AP2 domain
bdi-miR5174	BdAP2/ERF051	3	19.698	1	21	568	588	UUUAUGGAACGGAGGGAGUAG	UUACUGGCUCCGUUCCAUAAU	Cleavage	Outside CDS 3’UTR & After AP2 domain
bdi-miR398	BdAP2/ERF054	2.5	24.615	1	20	492	511	UGUGUUCUCAGGUCGCCCCU	AAGGGGGACCUGAGAACACG	Cleavage	Inside CDS & before AP2 domain
bdi-miR172	BdAP2/ERF056	0	12.2	1	21	1361	1381	AGAAUCCUGAUGAUGCUGCAG	CUGCAGCAUCAUCAGGAUUCU	Cleavage	Inside CDS & After AP2 domain
bdi-miR172	BdAP2/ERF056	1	12.2	1	20	1362	1381	GGAAUCUUGAUGAUGCUGCA	UGCAGCAUCAUCAGGAUUCU	Cleavage	Inside CDS & After AP2 domain
bdi-miR172	BdAP2/ERF135	2.5	16.188	1	20	1308	1327	GGAAUCUUGAUGAUGCUGCA	AGCAGCAUCAUCACGAUUCC	Cleavage	Inside CDS & After AP2 domain

## Sheet: Table S7
Table S7.The Ka/Ks ratios and estimated divergence time for tandemly duplicated BdAP2/ERF genes
Location on Brachypodium distachyon genome				Location on Brachypodium distachyon genome				Ka	Ks	Ka/Ks	Mya
ID	Chr.	Start	End	ID	Chr.	Start	End
BdAP2/ERF011	1	30927335	30927973	BdAP2/ERF012	1	30934707	30935330	0.1355	0.3149	0.4302	24.2231
BdAP2/ERF021	1	48258020	48259205	BdAP2/ERF022	1	48261395	48262309	0.2737	0.9578	0.2857	73.6769
BdAP2/ERF066	2	57699689	57700420	BdAP2/ERF067	2	57707368	57708090	0.0471	0.0929	0.507	7.14615
BdAP2/ERF114	4	40939109	40939843	BdAP2/ERF115	4	40942477	40943253	0.0724	0.1941	0.373	14.9308
BdAP2/ERF114	4	40939109	40939843	BdAP2/ERF116	4	40947469	40948215	0.2276	0.9554	0.2383	73.4923
BdAP2/ERF114	4	40939109	40939843	BdAP2/ERF117	4	40952136	40952876	0.2779	1.0853	0.2561	83.4846
BdAP2/ERF114	4	40939109	40939843	BdAP2/ERF118	4	40959730	40960464	0.3146	1.0245	0.3071	78.8077
BdAP2/ERF114	4	40939109	40939843	BdAP2/ERF119	4	40963208	40963969	0.2514	0.8681	0.2896	66.7769
BdAP2/ERF115	4	40942477	40943253	BdAP2/ERF116	4	40947469	40948215	0.2556	1.0227	0.2499	78.6692
BdAP2/ERF115	4	40942477	40943253	BdAP2/ERF117	4	40952136	40952876	0.2872	0.9862	0.2912	75.8615
BdAP2/ERF115	4	40942477	40943253	BdAP2/ERF118	4	40959730	40960464	0.3381	1.0229	0.3305	78.6846
BdAP2/ERF115	4	40942477	40943253	BdAP2/ERF119	4	40963208	40963969	0.2777	0.9622	0.2886	74.0154
BdAP2/ERF116	4	40947469	40948215	BdAP2/ERF117	4	40952136	40952876	0.1285	0.5487	0.2343	42.2077
BdAP2/ERF116	4	40947469	40948215	BdAP2/ERF118	4	40959730	40960464	0.1629	0.454	0.3589	34.9231
BdAP2/ERF116	4	40947469	40948215	BdAP2/ERF119	4	40963208	40963969	0.1648	0.5271	0.3126	40.5462
BdAP2/ERF117	4	40952136	40952876	BdAP2/ERF118	4	40959730	40960464	0.1145	0.3607	0.3174	27.7462
BdAP2/ERF117	4	40952136	40952876	BdAP2/ERF119	4	40963208	40963969	0.1737	0.6497	0.2674	49.9769
BdAP2/ERF118	4	40959730	40960464	BdAP2/ERF119	4	40963208	40963969	0.1787	0.5707	0.3132	43.9
Mean								0.20455	0.699883	0.313944	53.8372

## Sheet: Table S8
Table S8. The Ka/Ks ratios and estimated divergence time for segmentally duplicated BdAP2/ERF genes.
Location on Brachypodium distachyon genome				Location on Brachypodium distachyon genome				Ka	Ks	Ka/Ks	Mya
ID	Chr.	Start	End	ID	Chr.	Start	End
BdERF082	3	35731449	35732636	BdERF129	5	20857144	20858031	0.4913	0.8478	0.5795	65.2154
BdERF078	3	16466074	16466826	BdERF134	5	23939710	23940850	0.5922	0.7135	0.829993	54.8846
BdERF081	3	33875837	33876445	BdERF133	5	21957497	21958102	0.4891	0.685	0.714015	52.6923
BdERF100	3	52662982	52664420	BdERF133	5	21957497	21958102	0.252	0.754	0.334218	58
BdERF098	3	51763593	51764381	BdERF129	5	20857144	20858031	0.2825	0.6811	0.41477	52.3923
BdERF097	3	51687040	51688418	BdERF127	5	20740745	20742261	0.228	0.4737	0.481317	36.4385
BdERF096	3	51052812	51054767	BdERF126	5	19777125	19778588	0.458	0.7861	0.582623	60.4692
BdERF095	3	50080298	50084464	BdERF125	5	18387279	18391400	0.29	0.8307	0.349103	63.9
BdERF085	3	39192052	39195892	BdERF112	4	36372483	36375685	0.451	0.6757	0.667456	51.9769
BdERF084	3	37854781	37856423	BdERF111	4	34421980	34423859	0.351	0.5488	0.639577	42.2154
BdERF082	3	35731449	35732636	BdERF098	3	51763593	51764381	0.5895	0.8836	0.667157	67.9692
BdERF087	3	40608825	40610019	BdERF105	3	57607422	57608473	0.6341	0.7573	0.837317	58.2538
BdERF081	3	33875837	33876445	BdERF100	3	52662982	52664420	0.4471	0.7533	0.593522	57.9462
BdERF041	2	4632942	4633697	BdERF074	3	6915336	6916085	0.5768	0.6806	0.847488	52.3538
BdERF044	2	10206158	10207184	BdERF053	2	26951955	26953071	0.6288	0.7959	0.790049	61.2231
BdERF038	2	1905801	1907344	BdERF058	2	47558425	47559938	0.5161	0.7353	0.70189	56.5615
BdERF048	2	18434490	18435619	BdERF060	2	51766250	51767401	0.1666	0.6749	0.246851	51.9154
BdERF046	2	15668356	15669979	BdERF058	2	47558425	47559938	0.2784	0.528	0.527273	40.6154
BdERF018	1	45270114	45272465	BdERF113	4	36772794	36775742	0.5102	1.6804	0.303618	129.262
BdERF016	1	43685130	43686821	BdERF106	3	58281872	58283733	0.2747	0.5646	0.486539	43.4308
BdERF019	1	46027554	46028362	BdERF102	3	54676859	54677475	0.188	0.5389	0.348859	41.4538
BdERF035	1	72026796	72027191	BdERF080	3	28745318	28745683	0.1667	0.5969	0.279276	45.9154
BdERF015	1	34253209	34254003	BdERF074	3	6915336	6916085	0.4307	0.9121	0.472207	70.1615
BdERF014	1	32262325	32263730	BdERF073	3	5592374	5593517	0.1559	0.8319	0.187402	63.9923
BdERF015	1	34253209	34254003	BdERF041	2	4632942	4633697	0.5541	0.7409	0.747874	56.9923
BdERF018	1	45270114	45272465	BdERF032	1	70186902	70188241	0.7437	1.6282	0.456762	125.246
BdERF002	1	2601482	2604919	BdERF023	1	51957465	51961449	0.317	1.1613	0.27297	89.3308
Mean								0.409759	0.794833	0.531838	61.141

## Sheet: Table S9
Table S9. The Ka/Ks ratios and estimated divergence time for orthologous BdAP2/ERF proteins between Brachypodium and rice
Location on brachypodium distachyon genome				Location on Os genome				Ka	Ks	Ka/Ks	Mya
ID	Chr.	Start	End	Gene ID	Chr.	Start	End
BdAP2/ERF136	5	25859990	25861523	LOC_Os04g55520	Chr4	33030611	33031843	0.1828	0.4044	0.452028	31.1077
BdAP2/ERF138	5	26290017	26290721	LOC_Os04g56150	Chr4	33437188	33437757	0.3277	0.747	0.438688	57.4615
BdAP2/ERF141	5	26828492	26829400	LOC_Os04g57340	Chr4	34133866	34134438	0.2323	0.3559	0.652711	27.3769
BdAP2/ERF135	5	25842335	25845739	LOC_Os04g55560	Chr4	33071622	33075371	0.1036	0.4179	0.247906	32.1462
BdAP2/ERF134	5	23939710	23940850	LOC_Os04g52090	Chr4	30939177	30940275	0.1286	0.2754	0.466957	21.1846
BdAP2/ERF127	5	20740745	20742261	LOC_Os04g46220	Chr4	27370862	27373629	0.1809	0.5396	0.335248	41.5077
BdAP2/ERF124	5	11092852	11094953	LOC_Os04g32620	Chr4	19651659	19656024	0.2613	0.4358	0.599587	33.5231
BdAP2/ERF133	5	21957497	21958102	LOC_Os02g45420	Chr2	27621211	27622930	0.2433	0.8568	0.283964	65.9077
BdAP2/ERF127	5	20740745	20742261	LOC_Os02g43790	Chr2	26422182	26423485	0.2546	0.491	0.518534	37.7692
BdAP2/ERF114	4	40939109	40939843	LOC_Os09g35010	Chr9	20395224	20396205	0.414	0.8655	0.478336	66.5769
BdAP2/ERF113	4	36772794	36775742	LOC_Os09g26420	Chr9	15959324	15962975	0.1926	0.4797	0.401501	36.9
BdAP2/ERF110	4	33135019	33136560	LOC_Os09g13940	Chr9	8199884	8203350	0.3501	0.9144	0.382874	70.3385
BdAP2/ERF114	4	40939109	40939843	LOC_Os08g43200	Chr8	27320517	27321388	0.5156	0.6649	0.775455	51.1462
BdAP2/ERF105	3	57607422	57608473	LOC_Os09g28440	Chr9	17306100	17307199	0.6038	0.8054	0.74969	61.9538
BdAP2/ERF087	3	40608825	40610019	LOC_Os09g28440	Chr9	17306100	17307199	0.3787	0.6002	0.630956	46.1692
BdAP2/ERF087	3	40608825	40610019	LOC_Os08g36920	Chr8	23353882	23355003	0.2477	0.6221	0.398167	47.8538
BdAP2/ERF085	3	39192052	39195892	LOC_Os08g34360	Chr8	21564093	21568499	0.2641	0.6401	0.412592	49.2385
BdAP2/ERF105	3	57607422	57608473	LOC_Os08g36920	Chr8	23353882	23355003	0.6137	0.948	0.647363	72.9231
BdAP2/ERF076	3	11374939	11375580	LOC_Os08g45110	Chr8	28321216	28322394	0.3831	0.5054	0.758013	38.8769
BdAP2/ERF075	3	11243949	11244320	LOC_Os08g44960	Chr8	28224320	28224730	0.1128	0.6502	0.173485	50.0154
BdAP2/ERF086	3	40042914	40043558	LOC_Os08g35240	Chr8	22236519	22237250	0.2674	0.6667	0.40108	51.2846
BdAP2/ERF108	3	59149405	59152513	LOC_Os06g09390	Chr6	4731330	4733911	0.2946	0.813	0.362362	62.5385
BdAP2/ERF102	3	54676859	54677475	LOC_Os06g08340	Chr6	4040908	4041551	0.1697	0.6776	0.250443	52.1231
BdAP2/ERF073	3	5592374	5593517	LOC_Os06g40150	Chr6	23898256	23899830	0.1423	0.8764	0.162369	67.4154
BdAP2/ERF071	3	3030811	3031468	LOC_Os06g47590	Chr6	28818162	28819180	0.2657	0.5899	0.450415	45.3769
BdAP2/ERF078	3	16466074	16466826	LOC_Os04g52090	Chr4	30939177	30940275	0.5838	0.9116	0.640412	70.1231
BdAP2/ERF092	3	46345345	46346091	LOC_Os04g32790	Chr4	19790424	19791835	0.2784	0.6013	0.462997	46.2538
BdAP2/ERF101	3	52685121	52686098	LOC_Os04g48350	Chr4	28820861	28821913	0.2079	0.7846	0.264976	60.3538
BdAP2/ERF097	3	51687040	51688418	LOC_Os04g46220	Chr4	27370862	27373629	0.3067	0.5885	0.521155	45.2692
BdAP2/ERF086	3	40042914	40043558	LOC_Os02g54050	Chr2	33107745	33108413	0.7182	0.8373	0.857757	64.4077
BdAP2/ERF092	3	46345345	46346091	LOC_Os02g32040	Chr2	18923622	18924341	0.253	0.4098	0.617374	31.5231
BdAP2/ERF105	3	57607422	57608473	LOC_Os02g52670	Chr2	32204392	32205335	0.2965	0.4793	0.61861	36.8692
BdAP2/ERF108	3	59149405	59152513	LOC_Os02g54160	Chr2	33199804	33202684	0.1461	0.4491	0.325317	34.5462
BdAP2/ERF073	3	5592374	5593517	LOC_Os02g10760	Chr2	5688698	5689806	0.0986	0.6642	0.148449	51.0923
BdAP2/ERF072	3	4743747	4744779	LOC_Os02g09650	Chr2	4958350	4959662	0.1424	0.5076	0.280536	39.0462
BdAP2/ERF071	3	3030811	3031468	LOC_Os02g06330	Chr2	3164423	3165034	0.2181	0.4735	0.460612	36.4231
BdAP2/ERF101	3	52685121	52686098	LOC_Os02g45450	Chr2	27652935	27654206	0.1347	0.5373	0.250698	41.3308
BdAP2/ERF100	3	52662982	52664420	LOC_Os02g45420	Chr2	27621211	27622930	0.2715	0.788	0.344543	60.6154
BdAP2/ERF097	3	51687040	51688418	LOC_Os02g43790	Chr2	26422182	26423485	0.1609	0.3453	0.465972	26.5615
BdAP2/ERF094	3	49227063	49228217	LOC_Os02g38090	Chr2	23024797	23025834	0.349	0.6341	0.550386	48.7769
BdAP2/ERF093	3	47939264	47939779	LOC_Os02g35240	Chr2	21184134	21184646	0.1865	0.4487	0.415645	34.5154
BdAP2/ERF091	3	45506144	45512571	LOC_Os02g29550	Chr2	17575090	17582228	0.0831	0.4762	0.174507	36.6308
BdAP2/ERF081	3	33875837	33876445	LOC_Os10g38000	Chr10	20355076	20355657	0.2191	0.4832	0.453435	37.1692
BdAP2/ERF080	3	28745318	28745683	LOC_Os10g30840	Chr10	16063850	16064224	0.2888	0.3711	0.778227	28.5462
BdAP2/ERF054	2	29508803	29511680	LOC_Os05g27930	Chr5	16296914	16300385	0.2889	0.9944	0.290527	76.4923
BdAP2/ERF053	2	26951955	26953071	LOC_Os05g29810	Chr5	17246963	17248264	0.2276	0.6153	0.369901	47.3308
BdAP2/ERF060	2	51766250	51767401	LOC_Os05g41760	Chr5	24427885	24428869	0.4699	0.8927	0.526381	68.6692
BdAP2/ERF048	2	18434490	18435619	LOC_Os05g41760	Chr5	24427885	24428869	0.5283	0.7685	0.687443	59.1154
BdAP2/ERF055	2	31231590	31233055	LOC_Os05g25260	Chr5	14662779	14664671	0.2522	0.3372	0.747924	25.9385
BdAP2/ERF037	2	1434535	1436793	LOC_Os01g04020	Chr1	1746416	1748549	0.2302	0.6314	0.364587	48.5692
BdAP2/ERF051	2	22846421	22847117	LOC_Os01g66270	Chr1	38489525	38490169	0.3551	0.6165	0.575994	47.4231
BdAP2/ERF048	2	18434490	18435619	LOC_Os01g58420	Chr1	33766979	33768085	0.1903	1.0559	0.180225	81.2231
BdAP2/ERF044	2	10206158	10207184	LOC_Os01g21120	Chr1	11783910	11785001	0.1478	0.3553	0.415986	27.3308
BdAP2/ERF042	2	5714188	5715258	LOC_Os01g12440	Chr1	6813714	6815546	0.2486	0.4998	0.497399	38.4462
BdAP2/ERF040	2	2818870	2820722	LOC_Os01g07120	Chr1	3356383	3361204	0.2537	0.6178	0.410651	47.5231
BdAP2/ERF060	2	51766250	51767401	LOC_Os01g58420	Chr1	33766979	33768085	0.1185	1.0044	0.117981	77.2615
BdAP2/ERF057	2	45915509	45916627	LOC_Os01g46870	Chr1	26734014	26735516	0.1801	0.4213	0.427486	32.4077
BdAP2/ERF002	1	2601482	2604919	LOC_Os07g13170	Chr7	7545486	7550141	0.204	0.8613	0.236851	66.2538
BdAP2/ERF024	1	52809017	52809787	LOC_Os07g10410	Chr7	5593910	5594710	0.4371	1.1086	0.394281	85.2769
BdAP2/ERF023	1	51957465	51961449	LOC_Os07g13170	Chr7	7545486	7550141	0.2951	0.7423	0.397548	57.1
BdAP2/ERF007	1	19130000	19131273	LOC_Os07g38750	Chr7	23251337	23252284	0.1519	0.4879	0.311334	37.5308
BdAP2/ERF005	1	14895085	14896008	LOC_Os07g47330	Chr7	28299591	28301089	0.2928	0.5748	0.509395	44.2154
BdAP2/ERF010	1	29119163	29120322	LOC_Os06g47590	Chr6	28818162	28819180	0.102	0.4281	0.238262	32.9308
BdAP2/ERF014	1	32262325	32263730	LOC_Os06g40150	Chr6	23898256	23899830	0.1249	0.3942	0.316844	30.3231
BdAP2/ERF020	1	46956726	46957256	LOC_Os06g07030	Chr6	3337083	3338612	0.1989	0.3357	0.592493	25.8231
BdAP2/ERF019	1	46027554	46028362	LOC_Os06g08340	Chr6	4040908	4041551	0.1484	0.3389	0.437887	26.0692
BdAP2/ERF018	1	45270114	45272465	LOC_Os06g09390	Chr6	4731330	4733911	0.204	0.4842	0.421314	37.2462
BdAP2/ERF017	1	44406118	44407133	LOC_Os06g10780	Chr6	5629416	5631997	0.2108	0.2284	0.922942	17.5692
BdAP2/ERF021	1	48258020	48259205	LOC_Os06g03670	Chr6	1434731	1435857	0.1907	0.451	0.422838	34.6923
BdAP2/ERF009	1	26832687	26835421	LOC_Os06g44750	Chr6	27025437	27029339	0.0861	0.7387	0.116556	56.8231
BdAP2/ERF008	1	25719025	25721056	LOC_Os06g43220	Chr6	25976986	25980815	0.2603	0.6302	0.413043	48.4769
BdAP2/ERF023	1	51957465	51961449	LOC_Os03g60430	Chr3	34358193	34362334	0.3923	1.245	0.3151	95.7692
BdAP2/ERF034	1	70580747	70581774	LOC_Os03g07830	Chr3	3984900	3985856	0.1757	0.5114	0.343567	39.3385
BdAP2/ERF032	1	70186902	70188241	LOC_Os03g08470	Chr3	4348670	4350541	0.349	0.6024	0.579349	46.3385
BdAP2/ERF028	1	65990605	65991651	LOC_Os03g15660	Chr3	8635965	8637099	0.2569	0.3774	0.68071	29.0308
BdAP2/ERF003	1	2788453	2789893	LOC_Os03g60120	Chr3	34192417	34193650	0.2767	0.6346	0.436023	48.8154
BdAP2/ERF002	1	2601482	2604919	LOC_Os03g60430	Chr3	34358193	34362334	0.1467	0.4375	0.335314	33.6538
BdAP2/ERF014	1	32262325	32263730	LOC_Os02g10760	Chr2	5688698	5689806	0.1249	0.938	0.133156	72.1538
BdAP2/ERF018	1	45270114	45272465	LOC_Os02g54160	Chr2	33199804	33202684	0.2904	0.8948	0.324542	68.8308
BdAP2/ERF035	1	72026796	72027191	LOC_Os10g30840	Chr10	16063850	16064224	0.3121	0.7848	0.397681	60.3692
Mean								0.259965	0.620934	0.436898	47.7641

## Sheet: Table 10
Table S10. The Ka/Ks ratios and estimated divergence time for orthologous BdAP2/ERF proteins between Brachypodium and maize.
Location on brachypodium distachyon genome				Location on Zm genome				Ka	Ks	Ka/Ks	Mya
ID	Chr.	Start	End	Gene ID	Chr.	Start	End
BdAP2/ERF124	5	11092852	11094953	GRMZM2G016434	5	166319262	166321982	0.4497	0.896	0.501897	68.9231
BdAP2/ERF133	5	21957497	21958102	GRMZM2G434203	5	195677589	195678604	0.2745	0.5712	0.480567	43.9385
BdAP2/ERF127	5	20740745	20742261	GRMZM2G466044	5	191217942	191219471	0.2697	0.4353	0.619573	33.4846
BdAP2/ERF126	5	19777125	19778588	GRMZM2G139765	5	188666370	188668441	0.3785	0.7128	0.531004	54.8308
BdAP2/ERF133	5	21957497	21958102	GRMZM2G000520	4	155610450	155611907	0.276	0.531	0.519774	40.8462
BdAP2/ERF126	5	19777125	19778588	GRMZM2G300924	4	146286090	146288228	0.4048	0.7424	0.545259	57.1077
BdAP2/ERF126	5	19777125	19778588	GRMZM2G026926	2	23736841	23739052	0.2393	0.6052	0.395406	46.5538
BdAP2/ERF124	5	11092852	11094953	GRMZM2G087059	2	63371310	63373695	0.2874	0.6385	0.450117	49.1154
BdAP2/ERF134	5	23939710	23940850	GRMZM2G068967	2	10786158	10786914	0.1254	0.3883	0.322946	29.8692
BdAP2/ERF133	5	21957497	21958102	GRMZM2G368838	2	16539933	16541349	0.2174	0.6474	0.335805	49.8
BdAP2/ERF127	5	20740745	20742261	GRMZM2G055180	2	20723453	20724789	0.1932	0.5246	0.368281	40.3538
BdAP2/ERF136	5	25859990	25861523	GRMZM2G174917	2	5562976	5564647	0.248	0.4417	0.561467	33.9769
BdAP2/ERF135	5	25842335	25845739	GRMZM2G174784	2	5514479	5518846	0.115	0.4817	0.238738	37.0538
BdAP2/ERF138	5	26290017	26290721	GRMZM2G067463	2	4347237	4347860	0.3518	0.6144	0.572591	47.2615
BdAP2/ERF134	5	23939710	23940850	GRMZM2G020054	10	65424541	65425836	0.378	0.6372	0.59322	49.0154
BdAP2/ERF127	5	20740745	20742261	GRMZM2G080516	10	139875910	139877865	0.2079	0.4567	0.455222	35.1308
BdAP2/ERF138	5	26290017	26290721	GRMZM2G104260	10	146118823	146119727	0.3516	0.4853	0.7245	37.3308
BdAP2/ERF134	5	23939710	23940850	GRMZM2G438202	10	141824196	141825867	0.1405	0.514	0.273346	39.5385
BdAP2/ERF126	5	19777125	19778588	GRMZM2G040664	10	132321490	132323266	0.2903	0.6698	0.433413	51.5231
BdAP2/ERF124	5	11092852	11094953	GRMZM2G425798	10	111616832	111619044	0.3081	0.5147	0.598601	39.5923
BdAP2/ERF113	4	36772794	36775742	GRMZM2G052667	7	120351650	120354724	0.3267	1.029	0.317493	79.1538
BdAP2/ERF112	4	36372483	36375685	GRMZM2G141219	7	117844808	117848780	0.3267	0.7708	0.423845	59.2923
BdAP2/ERF111	4	34421980	34423859	GRMZM2G141679	7	100239687	100241864	0.1528	0.5034	0.303536	38.7231
BdAP2/ERF110	4	33135019	33136560	GRMZM2G363052	7	85636680	85639723	0.3317	0.9418	0.352198	72.4462
BdAP2/ERF113	4	36772794	36775742	GRMZM2G018398	4	176036953	176039642	0.553	1.1579	0.477589	89.0692
BdAP2/ERF113	4	36772794	36775742	GRMZM2G148333	2	183560396	183562709	0.4232	1.2409	0.341043	95.4538
BdAP2/ERF113	4	36772794	36775742	GRMZM2G050851	1	209354487	209356901	0.7646	1.9491	0.392284	149.931
BdAP2/ERF111	4	34421980	34423859	GRMZM2G061487	1	217586061	217587629	0.2519	0.7662	0.328765	58.9385
BdAP2/ERF106	3	58281872	58283733	GRMZM5G852704	9	5876876	5877925	0.2935	0.4787	0.613119	36.8231
BdAP2/ERF102	3	54676859	54677475	GRMZM2G156006	9	13755742	13756504	0.1745	0.6631	0.263158	51.0077
BdAP2/ERF088	3	43477691	43479816	GRMZM2G131281	7	135591966	135593007	0.5147	0.9151	0.562452	70.3923
BdAP2/ERF073	3	5592374	5593517	GRMZM2G106591	6	102414627	102416033	0.2327	0.9831	0.2367	75.6231
BdAP2/ERF071	3	3030811	3031468	GRMZM2G175543	6	88747513	88749211	0.3044	0.5259	0.578817	40.4538
BdAP2/ERF093	3	47939264	47939779	GRMZM2G087040	5	174160362	174160921	0.2881	0.6201	0.464602	47.7
BdAP2/ERF073	3	5592374	5593517	GRMZM2G085678	5	114094790	114096462	0.1219	0.8259	0.147597	63.5308
BdAP2/ERF106	3	58281872	58283733	GRMZM2G055204	5	208162767	208165707	0.1725	0.4242	0.406648	32.6308
BdAP2/ERF105	3	57607422	57608473	GRMZM2G103085	5	209896463	209897682	0.3268	0.4226	0.773308	32.5077
BdAP2/ERF108	3	59149405	59152513	GRMZM2G110333	5	212350018	212352777	0.2329	0.5904	0.394478	45.4154
BdAP2/ERF072	3	4743747	4744779	GRMZM2G079653	5	100070333	100071442	0.1516	0.5521	0.274588	42.4692
BdAP2/ERF071	3	3030811	3031468	GRMZM2G322672	5	81761119	81763618	0.1906	0.4293	0.443979	33.0231
BdAP2/ERF100	3	52662982	52664420	GRMZM2G434203	5	195677589	195678604	0.3126	0.6927	0.451278	53.2846
BdAP2/ERF097	3	51687040	51688418	GRMZM2G466044	5	191217942	191219471	0.1606	0.369	0.43523	28.3846
BdAP2/ERF096	3	51052812	51054767	GRMZM2G139765	5	188666370	188668441	0.1978	0.4045	0.488999	31.1154
BdAP2/ERF092	3	46345345	46346091	GRMZM2G047999	5	166514893	166515834	0.2804	0.5492	0.510561	42.2462
BdAP2/ERF076	3	11374939	11375580	GRMZM2G156737	4	48634120	48635592	0.3696	0.6783	0.544892	52.1769
BdAP2/ERF075	3	11243949	11244320	GRMZM2G060206	4	49319041	49319666	0.0941	0.4924	0.191105	37.8769
BdAP2/ERF108	3	59149405	59152513	GRMZM2G018398	4	176036953	176039642	0.2132	0.5328	0.40015	40.9846
BdAP2/ERF078	3	16466074	16466826	GRMZM2G089995	4	26424305	26425260	0.5191	0.6999	0.741677	53.8385
BdAP2/ERF071	3	3030811	3031468	GRMZM2G052720	4	237141158	237142571	0.1764	0.4588	0.384481	35.2923
BdAP2/ERF072	3	4743747	4744779	GRMZM2G146028	4	234447181	234448465	0.1472	0.5159	0.285327	39.6846
BdAP2/ERF102	3	54676859	54677475	GRMZM2G111415	4	173800132	173801383	0.1159	0.3987	0.290695	30.6692
BdAP2/ERF087	3	40608825	40610019	GRMZM2G173771	4	178590006	178591058	0.6056	0.801	0.756055	61.6154
BdAP2/ERF086	3	40042914	40043558	GRMZM2G097081	4	176528249	176529362	0.6982	1.1231	0.621672	86.3923
BdAP2/ERF106	3	58281872	58283733	GRMZM2G029323	4	181057725	181059564	0.2108	0.4829	0.436529	37.1462
BdAP2/ERF105	3	57607422	57608473	GRMZM2G173771	4	178590006	178591058	0.3254	0.3852	0.844756	29.6308
BdAP2/ERF100	3	52662982	52664420	GRMZM2G000520	4	155610450	155611907	0.2959	0.7373	0.401329	56.7154
BdAP2/ERF096	3	51052812	51054767	GRMZM2G300924	4	146286090	146288228	0.2634	0.4983	0.528597	38.3308
BdAP2/ERF094	3	49227063	49228217	GRMZM2G165257	4	130072295	130073590	0.3899	0.5577	0.699121	42.9
BdAP2/ERF093	3	47939264	47939779	GRMZM2G139740	4	119082526	119083116	0.193	0.5999	0.32172	46.1462
BdAP2/ERF087	3	40608825	40610019	GRMZM2G138396	2	186311253	186312327	0.4534	0.7356	0.616368	56.5846
BdAP2/ERF092	3	46345345	46346091	GRMZM2G079825	2	62634653	62636018	0.2776	0.5361	0.517814	41.2385
BdAP2/ERF100	3	52662982	52664420	GRMZM2G368838	2	16539933	16541349	0.3056	0.9393	0.325349	72.2538
BdAP2/ERF097	3	51687040	51688418	GRMZM2G475678	2	20563651	20564721	0.8645	1.0025	0.862344	77.1154
BdAP2/ERF096	3	51052812	51054767	GRMZM2G026926	2	23736841	23739052	0.3887	0.9051	0.429455	69.6231
BdAP2/ERF105	3	57607422	57608473	GRMZM2G138396	2	186311253	186312327	0.5941	0.6725	0.88342	51.7308
BdAP2/ERF078	3	16466074	16466826	GRMZM2G068967	2	10786158	10786914	0.4658	0.7162	0.650377	55.0923
BdAP2/ERF078	3	16466074	16466826	GRMZM2G438202	10	141824196	141825867	0.5216	0.829	0.629192	63.7692
BdAP2/ERF097	3	51687040	51688418	GRMZM2G080516	10	139875910	139877865	0.2281	0.6394	0.356741	49.1846
BdAP2/ERF078	3	16466074	16466826	GRMZM2G020054	10	65424541	65425836	0.56	0.5904	0.948509	45.4154
BdAP2/ERF092	3	46345345	46346091	GRMZM2G023708	10	112305177	112306206	0.3259	0.5119	0.636648	39.3769
BdAP2/ERF096	3	51052812	51054767	GRMZM2G040664	10	132321490	132323266	0.3721	0.7412	0.502024	57.0154
BdAP2/ERF077	3	14106918	14109546	GRMZM2G022359	10	73127981	73131426	0.1459	0.5743	0.254048	44.1769
BdAP2/ERF079	3	23546847	23547533	GRMZM2G039870	1	138451535	138452383	0.3698	0.781	0.473496	60.0769
BdAP2/ERF076	3	11374939	11375580	GRMZM2G028386	1	201957089	201958672	0.3826	0.6187	0.618393	47.5923
BdAP2/ERF087	3	40608825	40610019	GRMZM2G369472	1	199639973	199641110	0.2099	0.5154	0.407256	39.6462
BdAP2/ERF086	3	40042914	40043558	GRMZM2G163745	1	208762045	208762758	0.2898	1.0694	0.270993	82.2615
BdAP2/ERF105	3	57607422	57608473	GRMZM2G369472	1	199639973	199641110	0.6065	0.6911	0.877586	53.1615
BdAP2/ERF084	3	37854781	37856423	GRMZM2G061487	1	217586061	217587629	0.3056	0.5729	0.533426	44.0692
BdAP2/ERF081	3	33875837	33876445	GRMZM2G477287	1	80865936	80866874	0.2236	0.5726	0.390499	44.0462
BdAP2/ERF088	3	43477691	43479816	GRMZM2G309731	1	195878179	195878689	0.4117	0.555	0.741802	42.6923
BdAP2/ERF056	2	38179562	38184091	GRMZM2G700665	8	132044001	132047428	0.1919	0.6202	0.309416	47.7077
BdAP2/ERF058	2	47558425	47559938	GRMZM2G159592	8	64707037	64708414	0.2184	0.5713	0.382286	43.9462
BdAP2/ERF060	2	51766250	51767401	GRMZM2G066158	8	120874781	120876016	0.5411	1.0684	0.506458	82.1846
BdAP2/ERF048	2	18434490	18435619	GRMZM2G066158	8	120874781	120876016	0.5023	0.7491	0.670538	57.6231
BdAP2/ERF048	2	18434490	18435619	GRMZM2G132223	8	171637670	171638525	0.5269	0.8104	0.650173	62.3385
BdAP2/ERF046	2	15668356	15669979	GRMZM2G159592	8	64707037	64708414	0.2693	0.5047	0.533584	38.8231
BdAP2/ERF045	2	14025073	14025927	GRMZM2G100982	8	72423514	72424394	0.2958	0.4234	0.69863	32.5692
BdAP2/ERF060	2	51766250	51767401	GRMZM2G132223	8	171637670	171638525	0.5258	1.0572	0.497351	81.3231
BdAP2/ERF054	2	29508803	29511680	GRMZM2G006745	8	95020014	95023360	0.3372	1.0298	0.327442	79.2154
BdAP2/ERF037	2	1434535	1436793	GRMZM2G081892	8	12194913	12196923	0.211	0.7978	0.264477	61.3692
BdAP2/ERF042	2	5714188	5715258	GRMZM2G044077	8	26881888	26883485	0.2898	0.4727	0.613074	36.3615
BdAP2/ERF057	2	45915509	45916627	GRMZM2G151542	8	148134411	148136432	0.149	0.7033	0.211858	54.1
BdAP2/ERF056	2	38179562	38184091	GRMZM2G416701	6	29009354	29012909	0.1847	0.5825	0.317082	44.8077
BdAP2/ERF060	2	51766250	51767401	GRMZM2G020016	6	156385072	156386887	0.5964	1.1514	0.517978	88.5692
BdAP2/ERF058	2	47558425	47559938	GRMZM2G059939	6	162571228	162572891	0.1923	0.5585	0.344315	42.9615
BdAP2/ERF046	2	15668356	15669979	GRMZM2G059939	6	162571228	162572891	0.2308	0.5347	0.431644	41.1308
BdAP2/ERF045	2	14025073	14025927	GRMZM5G846057	6	165487861	165489392	0.2744	0.5239	0.523764	40.3
BdAP2/ERF048	2	18434490	18435619	GRMZM2G020016	6	156385072	156386887	0.5826	0.9115	0.639166	70.1154
BdAP2/ERF052	2	25743726	25748213	GRMZM2G013657	6	143296685	143303409	0.101	0.4959	0.20367	38.1462
BdAP2/ERF046	2	15668356	15669979	GRMZM2G169654	3	206600510	206602296	0.27	0.5275	0.511848	40.5769
BdAP2/ERF042	2	5714188	5715258	GRMZM2G142179	3	2629288	2630807	0.2318	0.4829	0.480017	37.1462
BdAP2/ERF037	2	1434535	1436793	GRMZM2G129777	3	22387754	22389768	0.2118	0.712	0.297472	54.7692
BdAP2/ERF051	2	22846421	22847117	GRMZM2G307152	3	170423647	170424380	0.4139	0.5766	0.717829	44.3538
BdAP2/ERF048	2	18434490	18435619	GRMZM2G002119	3	188571553	188572402	0.5708	0.8544	0.668071	65.7231
BdAP2/ERF058	2	47558425	47559938	GRMZM2G169654	3	206600510	206602296	0.1367	0.4196	0.325786	32.2769
BdAP2/ERF057	2	45915509	45916627	GRMZM2G160971	3	212501262	212503692	0.1831	0.5747	0.318601	44.2077
BdAP2/ERF062	2	52290848	52293688	GRMZM2G451031	3	186723034	186725961	0.3361	0.6449	0.521166	49.6077
BdAP2/ERF060	2	51766250	51767401	GRMZM2G002119	3	188571553	188572402	0.5439	1.0206	0.532922	78.5077
BdAP2/ERF044	2	10206158	10207184	GRMZM2G169382	3	56324330	56325604	0.211	0.4476	0.471403	34.4308
BdAP2/ERF008	1	25719025	25721056	GRMZM2G160730	9	95739338	95742689	0.3334	0.5839	0.570988	44.9154
BdAP2/ERF012	1	30934707	30935330	GRMZM2G104866	9	97035492	97037054	0.8694	1.1635	0.747228	89.5
BdAP2/ERF020	1	46956726	46957256	GRMZM2G301860	9	16252231	16253405	0.1929	0.4019	0.47997	30.9154
BdAP2/ERF019	1	46027554	46028362	GRMZM2G156006	9	13755742	13756504	0.1611	0.3837	0.419859	29.5154
BdAP2/ERF018	1	45270114	45272465	GRMZM2G171179	9	11530110	11533070	0.2366	0.74	0.31973	56.9231
BdAP2/ERF016	1	43685130	43686821	GRMZM5G852704	9	5876876	5877925	0.2062	0.4988	0.413392	38.3692
BdAP2/ERF034	1	70580747	70581774	GRMZM2G376255	9	150868280	150869485	0.2458	0.5614	0.437834	43.1846
BdAP2/ERF030	1	69679681	69681013	GRMZM2G113060	9	149381581	149382937	0.1781	0.5955	0.299076	45.8077
BdAP2/ERF028	1	65990605	65991651	GRMZM2G007406	9	140949345	140950289	0.3807	0.619	0.615024	47.6154
BdAP2/ERF024	1	52809017	52809787	GRMZM2G019443	7	17143991	17145013	0.3974	0.8417	0.47214	64.7462
BdAP2/ERF023	1	51957465	51961449	GRMZM2G176175	7	22004372	22015553	0.3503	0.9461	0.370257	72.7769
BdAP2/ERF007	1	19130000	19131273	GRMZM2G384386	7	160055141	160056566	0.1484	0.5053	0.293687	38.8692
BdAP2/ERF005	1	14895085	14896008	GRMZM2G307119	7	172207717	172209213	0.3139	0.6116	0.513244	47.0462
BdAP2/ERF020	1	46956726	46957256	GRMZM2G119865	6	79553937	79555390	0.181	0.338	0.535503	26
BdAP2/ERF017	1	44406118	44407133	GRMZM2G084264	6	109899548	109900749	0.311	0.3238	0.960469	24.9077
BdAP2/ERF014	1	32262325	32263730	GRMZM2G106591	6	102414627	102416033	0.2528	0.5108	0.49491	39.2923
BdAP2/ERF014	1	32262325	32263730	GRMZM2G085678	5	114094790	114096462	0.1475	0.9801	0.150495	75.3923
BdAP2/ERF018	1	45270114	45272465	GRMZM2G110333	5	212350018	212352777	0.3137	0.9743	0.321975	74.9462
BdAP2/ERF017	1	44406118	44407133	GRMZM2G021369	5	210273706	210275023	0.3144	0.4498	0.698977	34.6
BdAP2/ERF016	1	43685130	43686821	GRMZM2G055204	5	208162767	208165707	0.2895	0.5779	0.500952	44.4538
BdAP2/ERF019	1	46027554	46028362	GRMZM2G111415	4	173800132	173801383	0.1846	0.457	0.403939	35.1538
BdAP2/ERF018	1	45270114	45272465	GRMZM2G018398	4	176036953	176039642	0.3024	0.8542	0.354015	65.7077
BdAP2/ERF017	1	44406118	44407133	GRMZM2G011110	4	178386285	178387653	0.2689	0.3605	0.745908	27.7308
BdAP2/ERF016	1	43685130	43686821	GRMZM2G029323	4	181057725	181059564	0.2826	0.5162	0.547462	39.7077
BdAP2/ERF018	1	45270114	45272465	GRMZM2G148333	2	183560396	183562709	0.6019	2.2201	0.271114	170.777
BdAP2/ERF007	1	19130000	19131273	GRMZM2G011236	2	206700685	206701904	0.1967	0.4709	0.417711	36.2231
BdAP2/ERF005	1	14895085	14896008	GRMZM2G458437	2	215946478	215947417	0.287	0.6622	0.433404	50.9385
BdAP2/ERF023	1	51957465	51961449	GRMZM5G862109	1	292889740	292893983	0.3777	0.9468	0.398923	72.8308
BdAP2/ERF034	1	70580747	70581774	GRMZM2G419901	1	15773927	15774892	0.2471	0.4756	0.519554	36.5846
BdAP2/ERF032	1	70186902	70188241	GRMZM2G018984	1	17493460	17495464	0.4019	0.5723	0.702254	44.0231
BdAP2/ERF030	1	69679681	69681013	GRMZM2G003466	1	20094963	20096296	0.2292	0.6548	0.350031	50.3692
BdAP2/ERF028	1	65990605	65991651	GRMZM2G015281	1	37716917	37717648	0.2676	0.5494	0.487077	42.2615
BdAP2/ERF003	1	2788453	2789893	GRMZM2G009598	1	292102561	292103881	0.3618	0.9537	0.379365	73.3615
BdAP2/ERF002	1	2601482	2604919	GRMZM5G862109	1	292889740	292893983	0.1504	0.425	0.353882	32.6923
Mean								0.313479	0.66852	0.477946	51.4246

[truncated: 3 more sheets: Table S11, Table S12, Table S13]
